# Supplementary material for: Somatic nuclear mitochondrial DNA insertions are prevalent in the human brain and accumulate over time in fibroblasts
Source: PLoS Biol. 2024 Aug 22;22(8):e3002723. doi: 10.1371/journal.pbio.3002723 (PMC11340991; doi:10.1371/journal.pbio.3002723)
Supplement: S1 Table — (XLSX) [file pbio.3002723.s001.xlsx]

## Sheet: Table_Key
projId	The identification number for the project
sampleId	The sample Identification
tissue	Tissue information
msex	Sex
niareagansc	The NIA-Reagan diagnosis of AD
cogdx	COGDX score
age_bl	Age at baseline
age_death	Age at death
HaploGrp	Human mitochondrial DNA haplogroup
numt_total	Number of numt calls by Dinumt
numt_total_PASS	Number of PASS numt calls
numt_tissueSpecific	Number of tissue-specific numt calls
median_numt_len(>=20bp)	Median size of numt calls larger than 20bp
NumHomoplasmy	Number of homoplasmy of copies of mitochondrial DNA
NumHeteroplasmy	Number of heteroplasmy of copies of mitochondrial DNA
MTcn.z	Z-score of MT DNA copy number
MTcn_new	MT DNA copy number
MTcov	Mitochondrial DNA coverage
AutosomalCov	Average covergae of autosomal chromosomes

## Sheet: Key
Cogdx_code	cogdx_var	var_descritpion	N (wgs)
1	NCI	No cognitive impairment (No impaired domains)	375
2	MCI	Mild cognitive impairment (One impaired domain) and NO other cause of CI	280
3	MCI	Mild cognitive impairment (One impaired domain) AND another cause of CI	20
4	AD	Alzheimer’s dementia and NO other cause of CI (NINCDS PROB AD)	433
5	AD	Alzheimer’s dementia AND another cause of CI (NINCDS POSS AD)	57
6	Other dementia	Other primary cause of dementia	21
NA	Unknown (unsure)	Unknown (unsure)	1
msex_code	msex_var	var_description
0	m	male
1	f	female
tissue_code	tissue_var	var_description
antcaud	AC	anterior caudate
cerebel	CERE	cerebellum
dlpfc	DLPFC	dorsolateral prefrontal cortex
pbmc	PBMC	peripheral blood mononuclear cells
postcing	PCC	posterior cingulate cortex
wblood	WB	whole blood
niareagansc_code	Likelihood of AD
1	High
2	Intermediate
3	Low
4	No AD
NA	NA

## Sheet: MetaData_ROSMAP
projId	sampleId	tissue	msex	niareagansc	cogdx	age_bl	age_death	HaploGrp	numt_total	numt_total_PASS	numt_tissueSpecific	median_numt_len(>=20bp)	NumHomoplasmy	NumHeteroplasmy	MTcn.z	MTcn_new	MTcov	AutosomalCov
15147641	SM-CTDSU	antcaud	1	NA	4	84.2464	92.1068	NA	56	12	4	1370	NA	NA	NA	NA	99062	40
20156469	SM-CTDSR	antcaud	0	NA	5	88.1971	94.2861	NA	48	12	4	NA	NA	NA	NA	NA	87501	47
20195344	SM-CTDR1	antcaud	0	NA	4	81.0924	93.7002	NA	54	11	3	NA	NA	NA	NA	NA	86562	38
50102664	SM-CTDSV	antcaud	0	NA	1	86.9733	91.2115	NA	44	8	3	NA	NA	NA	NA	NA	101429	49
21407511	SM-CTDTI	cerebel	0	3	1	74.5435	76.9008	H	94	37	26	59	9	4	2.24924	573.043	49935	36
20239863	SM-CTDRS	cerebel	0	2	2	84.4244	85.462	T	68	19	12	2873	34	2	5.63268	3468.59	124100	48
15738428	ROS15738428	cerebel	1	3	1	82.0068	85.2019	H	43	11	6	1949	11	8	2.16397	574.377	58346	43
20998065	ROS20998065	cerebel	0	3	1	80.7337	81.859	H	44	14	6	2171.5	14	7	3.76706	1473.55	84685	44
61344957	MAP61344957	cerebel	0	3	1	83.3977	84.731	H	36	12	4	710.5	10	4	1.3407	1440.3	42612	40
37452211	SM-CTDT4	cerebel	1	3	4	91.54	94.2533	H	17	13	4	60.5	16	1	0.0664737	910.275	23332	38
50406057	SM-CTDTQ	cerebel	1	3	2	73.7851	83.1869	H	17	11	4	130	12	0	-0.666091	1134.74	16309	46
20219931	SM-CTDU6	cerebel	0	2	4	88.7009	95.039	H	26	12	4	3429.5	14	3	2.02031	994.556	65300	50
60788211	SM-CTDUL	cerebel	1	3	4	85.1882	90.2752	K	18	13	4	1179.5	32	2	0.269081	658.762	39774	58
54104440	SM-CTEG4	cerebel	1	2	2	82.9131	84.8816	H	19	10	4	992	10	1	0.668792	701.273	40539	49
93787649	MAP93787649	cerebel	1	3	5	84.0329	86.3546	J	9	6	3	NA	32	1	NA	506.5	12544	41
15712086	SM-CTDRJ	cerebel	1	3	1	71.603	72.4298	HV	19	13	3	40	17	0	-0.60342	496.611	18837	50
96892753	SM-CTDS9	cerebel	0	2	4	87.4853	95.0335	H	25	9	3	938	14	1	1.55484	404.756	47928	42
50107583	SM-CTDTR	cerebel	1	3	2	86.7242	91.0965	H	12	10	3	49	8	1	-0.462065	804.955	19633	46
20139850	SM-CTDTV	cerebel	0	3	2	80.2026	86.319	U	32	12	3	3494	33	3	5.31705	641.542	126155	51
68361020	SM-CTECH	cerebel	0	3	2	98.0178	103.661	H	15	10	3	2339	10	1	0.654513	552.667	42758	52
20128523	SM-CTEEV	cerebel	0	2	1	73.9439	77.4839	H	44	11	3	2513	16	2	3.85543	2378.18	86062	44
85980779	MAP85980779	cerebel	0	1	4	86.7406	95.9425	J	10	6	2	45	30	1	-0.54541	2849.1	16686	42
21274866	ROS21274866	cerebel	0	3	1	70.5216	75.8467	U	8	7	2	87.5	34	1	-0.364376	2130.6	26300	57
92629514	SM-CTDRV	cerebel	1	3	4	89.5113	92.9966	U	26	11	2	3514.5	31	2	0.731007	794.571	39920	47
60871487	SM-CTDT6	cerebel	0	2	2	82.2012	84.7283	H	14	9	2	2815	10	1	0.122884	3475.67	30431	48
11440263	SM-CTDTZ	cerebel	1	3	1	70.0726	77.1773	H	10	9	2	33	15	0	-0.680227	1134.05	14331	41
63818202	SM-CTDUD	cerebel	0	3	1	81.9795	84.6626	H	11	11	2	1412.5	14	1	-0.842738	3819.58	14015	48
90661046	SM-CTDUW	cerebel	0	2	4	82.4011	87.8768	H	15	8	2	1528	17	5	0.959695	772.722	39075	42
11173549	SM-CTDVF	cerebel	1	3	1	71.5291	73.8344	U	24	8	2	1683	27	1	1.42077	687.156	48121	44
77180612	SM-CTDVI	cerebel	0	1	5	82.7324	86.7077	H	8	8	2	493.5	11	0	-0.574577	1910.79	17413	45
37436329	SM-CTDVO	cerebel	1	3	4	87.989	89.0486	H	21	12	2	3356.5	8	2	1.36413	820.878	48312	45
91804757	SM-CTEFB	cerebel	0	1	4	84.8569	85.1335	L	13	11	2	81.5	33	2	-0.823907	4407.26	11050	37
96095092	SM-CTEG6	cerebel	0	3	1	81.3087	82.4093	H	9	5	2	43.5	12	0	0.211176	1339.35	26610	40
10290265	SM-CTEM3	cerebel	1	1	1	69.1663	86.4038	T	26	11	2	58	39	5	3.2924	2713.77	77288	44
50405330	SM-CTEMW	cerebel	1	1	1	81.9685	93.5277	T	12	7	2	45	35	3	0.182144	258.308	30456	46.5
77970662	SM-CTEN1	cerebel	0	4	2	76.5421	81.2841	T	8	7	2	1273	36	2	-0.212786	3280.49	22149	43
22868024	MAP22868024	cerebel	1	2	2	91.4251	94.7023	U	14	11	1	6584	27	3	NA	690.19	22181	42
50103679	MAP50103679	cerebel	0	2	5	81.7413	96.3313	J	9	8	1	56	29	2	-0.737136	2408.98	13834	42
50104134	MAP50104134	cerebel	1	2	4	83.8713	90.037	K	14	10	1	55	37	3	-0.677122	742.488	15428	44
50104846	MAP50104846	cerebel	0	2	4	86.8145	91.9042	H	12	8	1	58	9	2	-0.952089	3214.92	12156	48
87264456	MAP87264456	cerebel	0	1	2	92.5667	93.6865	T	10	8	1	42	35	1	NA	701.421	21385	44
95330358	MAP95330358	cerebel	0	3	1	81.9849	83.3621	H	5	4	1	NA	14	4	-0.576255	1064.71	13909	36
11697592	ROS11697592	cerebel	1	3	1	71.4908	78.3244	X	11	5	1	53	27	3	NA	3849.32	20553	49
20275399	ROS20275399	cerebel	0	3	5	83.1458	87.5099	HV	23	6	1	4379	15	3	1.73369	969.956	49384	41
20376029	ROS20376029	cerebel	0	1	5	83.3238	95.1841	J	12	8	1	3581	37	3	NA	683.913	33621	42
20945666	ROS20945666	cerebel	0	2	4	88.7556	99.1129	T	11	7	1	5208	36	2	-0.676913	818.612	13327	38
21001807	ROS21001807	cerebel	0	2	1	77.9192	81.8152	H	11	7	1	63	11	1	-0.297815	922.807	21824	45
77239958	SM-CTDS6	cerebel	1	3	1	78.5024	85.0185	U	17	9	1	2891	34	2	0.894535	662.698	39013	43
21001195	SM-CTDS8	cerebel	0	2	2	79.8631	91.2772	H	18	8	1	1837	21	2	1.89405	1468.19	58019	46
50105987	SM-CTDT1	cerebel	0	2	2	79.8467	90.7707	U	13	10	1	1540	35	1	0.328889	753.48	36054	51
74078795	SM-CTDT3	cerebel	0	2	4	93.3388	99.039	U	13	11	1	38	30	3	0.424582	NA	35560	48
30663686	SM-CTDT5	cerebel	0	1	4	84.7858	96.0958	J	8	7	1	56	33	2	-0.626591	5170.83	16584	45
24310553	SM-CTDTG	cerebel	0	3	1	83.5565	84.7502	T	11	9	1	59	34	3	-0.477352	869.163	17277	41
51815338	SM-CTDTH	cerebel	1	2	4	90.4613	95.8357	H	9	9	1	43	11	1	-0.602584	1698.72	15647	41.5
21156815	SM-CTDTL	cerebel	0	1	4	86.1766	96.4463	J	11	5	1	43	30	2	0.486209	1380.73	38133	50
43074402	SM-CTDTN	cerebel	1	3	2	93.1773	97.8809	H	11	11	1	224	17	1	-0.0756926	1780.3	30437	54
11326252	SM-CTDTW	cerebel	1	2	4	89.3826	95.1184	H	47	5	1	4427	12	5	3.3307	1720.2	63724	36
10292311	SM-CTDTX	cerebel	1	3	6	79.1677	89.6318	T	12	9	1	4327	37	0	-0.294994	1264.05	20897	43
87779516	SM-CTDTY	cerebel	0	3	1	88.4326	91.9179	T	8	4	1	46	37	1	-0.477748	1656.45	18535	44
20559562	SM-CTDU8	cerebel	0	3	4	84.5284	97.7714	K	16	11	1	7769	36	2	0.588688	1276.14	35953	45
40071481	SM-CTDUA	cerebel	0	3	1	76.8925	87.0856	X	13	9	1	1934	30	2	-0.41266	1814.56	19105	43
47189548	SM-CTDUM	cerebel	1	1	4	89.0075	90.7598	H	9	7	1	NA	14	1	-0.240547	1284.9	23242	46
20108141	SM-CTDUS	cerebel	0	3	4	86.4778	97.4976	U	14	10	1	59	41	4	0.0636503	2522.57	22681	37
9351224	SM-CTDUT	cerebel	1	2	4	84.3833	89.2567	U	8	6	1	732	30	1	-0.581888	2282.29	27290	71
402800	SM-CTDUU	cerebel	0	1	4	78.6913	80.6571	V	9	7	1	5662	17	2	-0.904984	1938.89	12147	45
41828674	SM-CTDUV	cerebel	1	2	1	86.0178	86.9569	H	7	7	1	44	11	2	-0.921736	963.652	11616	44
70636113	SM-CTDUY	cerebel	0	2	4	89.7577	98.0698	H	8	7	1	1965	11	2	-0.762493	1413.88	12816	40
39125441	SM-CTDV7	cerebel	1	3	2	85.2594	95.5346	K	11	7	1	40	34	1	-0.503796	1246.44	16893	41
52764842	SM-CTDVA	cerebel	0	3	4	82.36	82.5298	T	9	4	1	1256	34	2	0.523086	1481.67	33356	43
94549523	SM-CTDVH	cerebel	1	2	1	92.1916	92.8186	H	31	15	1	77	15	3	NA	1228	32605	42
67531158	SM-CTDVL	cerebel	1	2	2	85.6153	99.0308	H	16	8	1	65	12	1	0.020653	737.067	20922	35
35286551	SM-CTECF	cerebel	0	2	2	86.2396	90.9076	V	14	9	1	61	13	0	0.0441316	1267.96	27880	46
10405008	SM-CTEDW	cerebel	1	2	6	66.3162	81.6427	K	7	5	1	37	33	1	-0.139639	1020.9	24345	45
26569730	SM-CTEEP	cerebel	0	2	1	74.423	79.4086	H	18	11	1	236	18	0	0.751896	683.593	42838	50
50105563	SM-CTEEX	cerebel	0	1	5	77.9767	83.0719	H	13	11	1	1353	14	2	NA	842.78	34727	44
15286377	SM-CTEF1	cerebel	0	1	4	83.6222	90.8419	U	7	7	1	3052	27	1	-0.281774	754.072	21589	44
11190734	SM-CTEFI	cerebel	1	3	1	72.5695	76.846	U	14	8	1	52	27	0	0.17244	2774.17	31925	49
50108750	SM-CTEFL	cerebel	0	3	4	86.2615	100.862	K	7	4	1	5886	41	2	0.849534	1166.33	39219	44
21174303	SM-CTEFO	cerebel	0	3	1	80.8569	86.5133	H	8	4	1	51	13	6	-0.0605819	977.85	19915	35
21232244	SM-CTEFP	cerebel	0	2	2	87.5264	97.514	H	8	8	1	1837	12	4	0.0192491	1525.32	37031	62
21000504	SM-CTEFQ	cerebel	0	3	1	80.3943	85.9165	H	14	8	1	3527	9	4	3.62412	2014.8	119938	64
53389845	SM-CTEFT	cerebel	0	2	4	88.9993	92.7064	H	9	5	1	1592	10	1	0.483754	1127.3	32757	43
33657002	SM-CTEFV	cerebel	0	2	4	95.0062	97.8152	U	10	10	1	2272	31	0	-0.472116	1301.56	19046	45
11344452	SM-CTEFW	cerebel	1	3	3	66.872	72.7064	I	16	9	1	725	39	3	0.137919	846.083	29408	46
67628490	SM-CTEFY	cerebel	0	3	1	73.2183	79.8905	T	11	9	1	1414	35	3	0.0423241	709.087	28456	47
21142003	SM-CTEG2	cerebel	0	3	1	87.3101	88.9254	H	13	6	1	37	12	2	0.82027	853.609	37001	42
54823338	SM-CTEG3	cerebel	1	3	1	69.2539	70.4832	T	15	10	1	5713	36	5	0.182442	1210.74	26858	41
11349119	SM-CTEG5	cerebel	1	3	1	67.1786	74.601	H	6	4	1	182	10	6	0.216556	4947.25	30022	45
50402017	SM-CTEG9	cerebel	0	2	2	73.2923	82.6913	T	11	6	1	20	33	1	0.328742	3540.22	31810	45
57835666	SM-CTEGC	cerebel	1	2	4	82.1437	86.7159	H	8	6	1	4859	14	0	0.0133533	971.953	25593	43
36751041	SM-CTEGI	cerebel	0	1	4	91.4689	100.652	U	12	10	1	39	33	1	-0.306223	842.5	23618	49
21608092	SM-CTEGL	cerebel	0	2	2	92.8104	96.961	H	13	10	1	2175	12	1	-0.466699	699.073	20833	49
50101073	SM-CTEGM	cerebel	0	2	5	84.5695	92.0219	K	15	4	1	72	37	4	0.380312	1368.16	28281	39
80333458	SM-CTEGN	cerebel	0	1	4	93.076	93.1362	H	12	9	1	4710	12	1	-0.273368	2503.05	21720	44
11336574	SM-CTEGO	cerebel	1	1	4	82.3135	89.0267	V	12	8	1	3682	15	1	0.738626	1380.71	42603	50
21162197	SM-CTEGY	cerebel	0	3	1	77.8097	91.5428	H	8	6	1	40	13	2	0.0667426	2612	25792	42
74203334	SM-CTELT	cerebel	0	2	3	81.692	85.7906	H	10	7	1	1630	11	0	-0.105482	454.818	22677	41
74284255	SM-CTELU	cerebel	1	1	4	80.8487	82.026	U	14	12	1	645	27	2	0.301842	1597.91	32776	47
24664996	SM-CTEM2	cerebel	0	3	1	92.95	96.5421	V	12	5	1	39	16	3	0.124611	1087.26	27922	44
67429065	SM-CTEM5	cerebel	1	3	2	85.5934	91.781	H	18	12	1	4575	9	3	-0.341946	888.605	21590	46
10277308	SM-CTEM6	cerebel	1	2	1	84.2793	85.9795	H	9	6	1	5298	11	3	-0.169356	1050.61	21219	40
61490006	SM-CTEMI	cerebel	1	2	1	80.3395	86.3491	H	10	8	1	1436	7	1	0.0193489	583.958	25087	42
30819298	SM-CTEMK	cerebel	0	3	4	85.5277	89.9001	H	12	9	1	341	10	0	-0.433519	1225.96	20535	47
11631558	SM-CTEMM	cerebel	1	3	1	66.9596	67.3703	U	9	9	1	75	33	2	-0.509329	882.25	19068	46.5
10442701	SM-CTEMP	cerebel	1	3	4	83.0828	86.2478	U	13	6	1	2488	32	4	0.896965	558.826	45407	50
20179164	SM-CTEMY	cerebel	0	3	6	79.4305	83.729	W	11	10	1	869	36	0	0.0220193	652.844	28118	47
26277427	SM-CTEN8	cerebel	1	3	2	84.8679	93.5578	H	14	11	1	1487.5	10	1	-0.659096	2338.78	17137	48
15387421	MAP15387421	cerebel	0	1	4	86.1054	92.4025	T	12	6	0	NA	32	2	-0.858147	681.767	13180	46
26637867	MAP26637867	cerebel	0	2	2	80.512	91.2444	H	11	10	0	NA	17	2	-0.856264	987.409	15221	53
29629849	MAP29629849	cerebel	0	1	4	73.1828	86.2396	J	19	9	0	NA	37	2	0.413124	1371.52	29471	40
33332646	MAP33332646	cerebel	0	2	4	75.1677	89.0267	H	12	6	0	NA	15	3	0.36619	1010.52	33127	46
34726040	MAP34726040	cerebel	1	3	1	71.3018	72.8268	H	8	8	0	NA	12	3	-0.382068	695.16	23212	51
46246604	MAP46246604	cerebel	0	3	1	83.3046	89.4483	H	12	6	0	NA	10	3	-0.0651831	909.091	30638	54
46251007	MAP46251007	cerebel	0	3	1	88.1971	89.0513	H	10	6	0	NA	13	10	-0.263087	819.149	26853	54
50106442	MAP50106442	cerebel	0	2	4	73.0294	87.948	U	8	6	0	NA	38	3	-0.966049	815.217	8939	36
50106992	MAP50106992	cerebel	0	1	4	80.3806	86.8118	K	10	10	0	NA	38	3	-1.09572	800.174	9107	45
50108462	MAP50108462	cerebel	0	2	4	89.6537	101.415	H	10	7	0	NA	10	2	-0.530752	1226	17709	44
50301099	MAP50301099	cerebel	1	3	1	88.5886	95.6277	I	6	5	0	NA	33	5	-0.761446	768.732	15397	48
50302680	MAP50302680	cerebel	0	2	2	84.4408	97.6235	K	7	7	0	NA	36	0	-0.886914	539.867	12435	45
50402431	MAP50402431	cerebel	0	2	4	91.4114	94.8227	H	13	12	0	NA	13	1	NA	528	12542	49
50409406	MAP50409406	cerebel	0	2	1	77.4155	79.6879	H	6	6	0	NA	15	0	NA	1860.71	18586	47
89164957	MAP89164957	cerebel	0	2	4	92.2409	93.6099	X	11	2	0	NA	31	3	-0.0661582	713.3	22681	40
95453354	MAP95453354	cerebel	0	2	1	78.2697	84.6598	U	13	10	0	NA	27	2	-0.697052	640.8	15461	45
10524640	ROS10524640	cerebel	1	2	2	71.2991	83.54	H	13	9	0	NA	17	0	NA	993.682	13063	42
11430815	ROS11430815	cerebel	1	2	4	77.8645	86.5873	H	9	7	0	NA	11	5	-0.508272	1359.92	16828	41
15114174	ROS15114174	cerebel	1	2	1	87.8741	96.0274	J	10	5	0	NA	31	1	0.223672	1680.98	24778	37
20225051	ROS20225051	cerebel	0	2	1	87.2444	91.165	U	10	9	0	NA	40	2	-1.30247	827.652	6716	52
20251553	ROS20251553	cerebel	0	2	4	83.0883	88.6434	HV	12	7	0	NA	15	0	NA	383.725	31611	46
20254452	ROS20254452	cerebel	0	1	4	78.8556	87.1841	H	7	6	0	NA	12	2	-0.692767	823.86	14494	42
20327084	ROS20327084	cerebel	0	3	1	82.4148	82.8255	K	9	7	0	NA	34	2	-0.618938	1017.04	15221	41
20946257	ROS20946257	cerebel	0	2	1	78.883	89.41	HV	14	8	0	NA	12	1	-0.164041	824.049	22359	42
21112011	ROS21112011	cerebel	0	1	2	83.8029	91.4606	H	8	6	0	NA	13	1	-0.701629	1961.53	15730	46
21113864	ROS21113864	cerebel	0	2	4	75.9097	85.3607	H	12	9	0	NA	17	2	-0.511471	817.641	20056	49
79590778	ROS79590778	cerebel	0	3	2	87.5537	88.2902	V	9	8	0	NA	16	0	-0.73158	1551.44	14248	43
98953007	SM-CTDRI	cerebel	0	2	4	76.1971	80.0329	X	11	4	0	NA	30	4	0.405551	504.645	31566	43
50104422	SM-CTDRP	cerebel	0	3	1	84.4353	86.3463	H	15	7	0	NA	15	1	NA	598.651	72677	51
20978133	SM-CTDRT	cerebel	0	1	4	77.859	87.666	U	7	7	0	NA	42	2	-0.440107	706.636	18687	43
50403310	SM-CTDRW	cerebel	0	2	2	88.5749	96.0657	H	18	5	0	NA	10	1	0.282089	670.182	28305	41
47067421	SM-CTDRX	cerebel	0	2	1	85.8836	88.4079	H	10	8	0	NA	14	4	0.846168	2187.32	41837	47
50406471	SM-CTDS1	cerebel	0	3	1	87.3593	96.4381	J	24	10	0	NA	33	1	0.76132	618	35264	41
50300084	SM-CTDS3	cerebel	0	3	1	89.1882	95.0007	H	10	7	0	NA	11	2	0.11737	NA	24017	38
69982533	SM-CTDS4	cerebel	0	1	4	85.9986	93.0048	H	9	5	0	NA	10	2	0.671335	773.911	36442	44
21183160	SM-CTDS5	cerebel	0	3	4	76.0219	89.4784	H	13	10	0	NA	11	1	0.134429	841.422	28075	44
21293107	SM-CTDS7	cerebel	0	2	4	70.2341	80.6872	U	11	8	0	NA	33	0	0.146808	693.102	26983	42
51650969	SM-CTDSA	cerebel	0	2	4	76.2902	85.0185	I	13	5	0	NA	39	3	1.07006	1195.54	43625	45
10976490	SM-CTDSX	cerebel	1	2	1	83.4689	84.1561	T	13	8	0	NA	38	1	-0.306714	1191.42	22164	46
21362537	SM-CTDT2	cerebel	1	2	4	79.8932	86.193	H	19	8	0	NA	11	2	0.0925123	1859.28	28045	45
7253015	SM-CTDTA	cerebel	0	2	4	84.8487	88.5284	J	13	9	0	NA	32	2	-0.225898	2147.2	25012	49
20946545	SM-CTDTF	cerebel	0	1	4	88.4326	97.3552	H	10	9	0	NA	15	12	-0.702082	941.773	18457	54
50109189	SM-CTDTJ	cerebel	0	3	1	80.4791	85.0732	W	9	9	0	NA	36	3	-0.0205829	NA	24493	42
10291856	SM-CTDTK	cerebel	1	3	1	65.6372	78.6749	H	10	9	0	NA	11	1	-0.28667	709.854	19557	40
50106730	SM-CTDTM	cerebel	1	2	4	86.204	91.9014	U	16	8	0	NA	34	1	1.17722	830.311	50370	50
81086436	SM-CTDTO	cerebel	0	2	2	81.8042	88.1971	J	9	6	0	NA	30	1	0.170322	1212.17	26682	41
15115927	SM-CTDTP	cerebel	1	3	1	67.1786	77.3196	T	8	8	0	NA	35	0	-0.472689	1644.54	20306	48
21181988	SM-CTDTS	cerebel	0	2	1	84.5065	92.1916	J	12	6	0	NA	30	3	0.0421132	647.644	26031	43
60848460	SM-CTDU1	cerebel	0	2	2	85.1718	87.4031	HV	18	9	0	NA	11	0	0.264346	927.838	33520	49
14498577	SM-CTDU2	cerebel	0	3	4	90.4257	95.5373	H	15	8	0	NA	18	2	1.86649	1082	55067	44
20963578	SM-CTDU4	cerebel	0	3	1	80.1834	81.911	H	9	5	0	NA	19	2	0.282065	896.368	28995	42
39721045	SM-CTDU7	cerebel	0	1	2	88.8789	96.6297	U	7	7	0	NA	33	2	-1.02505	1561.56	10006	44
60922329	SM-CTDU9	cerebel	0	2	1	87.2991	96.1697	X	8	4	0	NA	29	3	-0.132209	1716.74	30987	57
50500000	SM-CTDUB	cerebel	0	3	1	80.3751	97.3169	T	11	7	0	NA	39	2	-0.183955	1713.52	24164	46
17375017	SM-CTDUE	cerebel	0	3	4	81.7248	91.3457	H	10	6	0	NA	17	1	0.0635902	721.66	28810	47
18219966	SM-CTDUF	cerebel	1	3	1	80.5229	82.486	H	17	9	0	NA	10	1	-0.421631	3911.91	17645	40
38131115	SM-CTDUG	cerebel	1	2	1	78.9624	79.5537	H	8	8	0	NA	16	2	-0.878218	NA	12853	46
7265221	SM-CTDUH	cerebel	0	2	4	90.7324	101.607	H	9	5	0	NA	11	1	-0.74549	1019.55	14689	45
24219409	SM-CTDUI	cerebel	0	3	1	81.8097	92.7584	J	16	8	0	NA	38	1	1.63459	981.318	47945	41
42949394	SM-CTDUJ	cerebel	0	1	4	80.6653	93.6099	X	10	6	0	NA	27	3	-0.704658	497.75	14658	43
20506325	SM-CTDUK	cerebel	0	1	4	84.8323	90.6968	H	9	5	0	NA	10	4	-0.273175	510.756	21723	44
85578107	SM-CTDUN	cerebel	0	1	4	86.809	91.9151	K	12	9	0	NA	36	0	-0.685752	696.842	17379	50
29323436	SM-CTDUO	cerebel	0	2	1	87.5893	89.5414	H	10	8	0	NA	16	2	-0.383739	899.857	20000	44
99746564	SM-CTDUP	cerebel	0	3	1	80.6954	81.3279	A	11	10	0	NA	38	3	-0.510713	NA	19250	47
40611041	SM-CTDUQ	cerebel	0	1	4	82.1547	93.5715	T	8	6	0	NA	33	4	-0.516263	597.297	18750	46
5522533	SM-CTDUR	cerebel	0	2	4	76.4682	89.5661	K	12	9	0	NA	33	1	-0.537501	1543.14	18404	46
48697089	SM-CTDUX	cerebel	0	2	1	81.3169	91.1786	T	14	7	0	NA	39	1	-0.660143	1049.37	14266	40
39393581	SM-CTDUZ	cerebel	0	2	4	80.7146	92.2382	H	10	7	0	NA	10	1	-0.26432	2200.65	21861	44
92996364	SM-CTDV1	cerebel	0	2	2	84.9555	88.5394	N	13	8	0	NA	36	4	0.252709	456.818	33998	50
49507582	SM-CTDV2	cerebel	0	1	4	80.553	81.4949	H	10	6	0	NA	10	3	0.705957	1227.24	39503	47
28127842	SM-CTDV3	cerebel	0	2	4	80.397	81.6509	H	12	11	0	NA	11	18	-0.498709	1318.69	19036	46
55580128	SM-CTDV4	cerebel	0	1	4	65.807	70.6393	T	9	7	0	NA	39	0	-1.12541	1303.06	9785	51
39130132	SM-CTDV5	cerebel	0	1	4	91.3429	96.2218	T	9	8	0	NA	34	1	-0.504062	1103.46	17713	43
15196848	SM-CTDV6	cerebel	1	3	1	71.7947	90.9021	T	10	7	0	NA	32	1	-0.231342	1431.52	24409	48
20141228	SM-CTDV8	cerebel	0	1	4	82.5955	83.5373	T	9	7	0	NA	34	4	1.10202	1782.68	46096	47
79155639	SM-CTDV9	cerebel	0	3	1	74.5708	79.269	H	10	5	0	NA	10	1	-0.512842	945.915	15944	39
96244639	SM-CTDVB	cerebel	0	3	1	88.6023	90.4394	H	9	7	0	NA	11	1	-0.954707	808.783	11733	46.5
95398862	SM-CTDVC	cerebel	0	3	3	86.7187	87.7728	H	7	6	0	NA	12	2	-0.821996	1138	12871	43
10100862	SM-CTDVD	cerebel	1	3	1	74.0671	84.2163	H	8	6	0	NA	17	3	-0.66955	1194.55	15546	44
85584353	SM-CTDVE	cerebel	0	3	1	75.1157	87.321	H	9	9	0	NA	12	2	-0.721014	3748.06	14744	44
73763467	SM-CTDVG	cerebel	0	2	2	85.2704	96.3943	U	10	6	0	NA	28	2	-0.794681	823.714	12360	40
84896566	SM-CTDVJ	cerebel	0	2	1	87.8412	92.1615	T	11	6	0	NA	33	1	-0.479269	440.857	18932	45
14397423	SM-CTDVK	cerebel	1	2	2	84.4381	95.5811	V	7	7	0	NA	16	0	-0.688657	1523.58	16981	49
10533083	SM-CTDVM	cerebel	1	2	2	83.5565	85.5825	H	9	6	0	NA	10	3	0.014828	928	28594	48
73146926	SM-CTDVN	cerebel	0	1	2	80.0794	84.3313	V	9	4	0	NA	13	1	0.957665	846.489	43693	47
76647134	SM-CTDVP	cerebel	0	1	4	77.2594	81.4675	J	9	6	0	NA	31	4	-0.337602	1278.61	20719	44
10100736	SM-CTDVR	cerebel	1	3	1	80.8433	90.5079	H	8	7	0	NA	11	2	NA	982.553	14499	44
81504393	SM-CTDVS	cerebel	0	2	1	84.8843	95.5784	I	7	6	0	NA	43	4	-0.665008	1210.89	14552	41
50104396	SM-CTECE	cerebel	1	1	4	76.8761	90.3244	J	13	9	0	NA	31	0	-0.494955	2188.71	18682	45
50301413	SM-CTEDK	cerebel	0	3	2	93.3771	93.9055	T	14	10	0	NA	35	1	-0.752831	1761.95	14572	45
20223455	SM-CTEDM	cerebel	0	1	2	84.1451	84.3943	X	10	5	0	NA	29	2	-0.357274	1310.15	17165	37
72560222	SM-CTEE8	cerebel	0	3	1	77.9466	83.9589	H	10	7	0	NA	9	3	-0.4017	1654.65	17031	38
57978756	SM-CTEEG	cerebel	0	3	1	77.6537	81.2156	H	21	7	0	NA	12	0	0.537364	1334.31	28108	36
36951779	SM-CTEEH	cerebel	0	2	6	75.5784	83.1786	H	18	6	0	NA	12	1	0.756448	1330.5	36910	43
7311370	SM-CTEER	cerebel	1	2	2	82.3819	89.4675	T	10	8	0	NA	33	0	-0.648342	1429.52	16959	47
11413170	SM-CTEEZ	cerebel	1	3	5	67.7645	70.2697	U	12	6	0	NA	28	3	-0.227801	400.619	20391	40
69924281	SM-CTEF2	cerebel	0	1	4	84.9391	87.3895	U	6	5	0	NA	30	4	-0.964441	1413.78	11946	48
37393077	SM-CTEF4	cerebel	0	2	4	85.8836	88.0903	J	10	9	0	NA	29	2	-0.946081	1190.37	11492	45
14641578	SM-CTEF7	cerebel	0	2	4	85.1472	92.3285	H	11	9	0	NA	16	4	-0.683377	1270.91	13240	38
10101291	SM-CTEF8	cerebel	1	3	2	81.4839	83.3977	H	9	5	0	NA	11	2	-0.396775	NA	18897	42
20834164	SM-CTEFA	cerebel	0	3	1	69.8919	79.1786	H	11	8	0	NA	12	1	NA	1111.3	30226	45
50109215	SM-CTEFC	cerebel	1	1	4	83.9206	89.4401	J	18	11	0	NA	29	2	0.51137	679.347	37807	49
15495024	SM-CTEFD	cerebel	1	3	6	76.1369	87.332	H	6	5	0	NA	10	1	-0.185709	841.185	21512	41
56432243	SM-CTEFE	cerebel	0	1	4	74.4914	77.9493	V	17	6	0	NA	14	1	1.4396	964	53916	49
68005345	SM-CTEFF	cerebel	0	2	2	92.0356	92.8652	H	12	12	0	NA	12	3	-1.02223	742.318	10050	44
21117516	SM-CTEFG	cerebel	0	2	5	83.2608	88.5667	H	10	6	0	NA	9	1	0.0654071	402.783	27613	45
36379623	SM-CTEFH	cerebel	0	2	4	88.5092	89.5387	H	7	7	0	NA	10	1	0.19451	850.327	31319	47.5
83034844	SM-CTEFJ	cerebel	0	2	1	73.9466	78.4449	V	8	5	0	NA	16	2	-0.109345	1450.31	26483	48
20610726	SM-CTEFK	cerebel	0	3	1	86.4668	86.9788	U	23	7	0	NA	25	2	0.353794	987.273	30062	42
11467746	SM-CTEFM	cerebel	1	3	2	79.8658	84.9254	U	10	7	0	NA	27	1	-0.331754	1704.12	22229	47
53965805	SM-CTEFN	cerebel	0	3	1	75.206	78.1246	H	10	8	0	NA	12	0	-0.525348	566	18602	46
50410157	SM-CTEFR	cerebel	1	3	2	83.5893	94.4476	H	11	8	0	NA	17	1	-0.504268	967.333	20181	49
55583441	SM-CTEFS	cerebel	0	2	2	92.5311	93.5715	T	11	10	0	NA	40	21	-1.04476	654.178	9258	42
20237131	SM-CTEFU	cerebel	0	4	2	66.1821	78.7296	HV	9	6	0	NA	15	1	-0.357045	NA	19952	43
20798913	SM-CTEFX	cerebel	0	3	6	65.8426	75.0363	H	9	7	0	NA	18	0	-0.280031	565.244	23090	47
67185070	SM-CTEFZ	cerebel	0	3	1	74.4339	77.796	H	16	9	0	NA	15	3	1.42273	692.269	52529	48
50100806	SM-CTEG7	cerebel	0	1	5	82.7132	87.8522	H	7	4	0	NA	13	1	0.350971	443.917	30020	42
85065193	SM-CTEG8	cerebel	0	3	1	90.8665	93.5496	HV	10	9	0	NA	11	2	-1.10156	1228.19	8413	42
68914513	SM-CTEGD	cerebel	0	3	1	75.4387	84.4764	H	11	6	0	NA	14	2	0.127057	692.158	22241	35
50410283	SM-CTEGE	cerebel	0	2	4	81.0979	86.2752	H	10	10	0	NA	10	4	NA	2371.09	18434	48
20187042	SM-CTEGF	cerebel	0	2	4	74.9213	84.3477	U	9	7	0	NA	31	2	-0.0982788	1106.2	20559	37
61709892	SM-CTEGG	cerebel	1	2	2	94.6694	94.8638	K	12	10	0	NA	34	1	-0.708076	1394.72	16644	49
30282435	SM-CTEGH	cerebel	0	3	2	92.8734	93.41	K	10	10	0	NA	38	0	-0.479604	785.574	22712	54
50409820	SM-CTEGJ	cerebel	1	3	1	81.3717	90.3984	H	4	3	0	NA	11	1	-0.619177	NA	16331	44
42543978	SM-CTEGK	cerebel	1	2	1	77.243	82.089	H	10	8	0	NA	13	1	-1.09851	1269.18	9264	46
85300481	SM-CTEGP	cerebel	1	3	4	86.1684	88.7803	H	7	6	0	NA	13	0	-0.868091	3513.09	14150	50
50305165	SM-CTEGS	cerebel	0	2	4	99.7974	101.999	V	8	5	0	NA	13	2	-0.301517	938.696	20314	42
90780976	SM-CTEGT	cerebel	0	3	4	73.4401	76.5476	HV	12	8	0	NA	13	1	-0.743608	1060.95	14719	45
68539908	SM-CTEGU	cerebel	1	3	1	78.1054	81.3142	T	8	6	0	NA	34	1	NA	925.238	16903	44
20683921	SM-CTEGV	cerebel	0	3	1	78.1875	85.3799	T	8	7	0	NA	33	1	-0.869157	436.047	12718	45
51520126	SM-CTEGW	cerebel	1	3	1	78.9295	80.8898	W	10	5	0	NA	38	1	-0.689833	1934.52	17999	52
48331728	SM-CTEGX	cerebel	0	3	1	78.3518	82.7159	H	4	4	0	NA	10	2	-1.04044	500.421	10654	48
15773499	SM-CTEGZ	cerebel	1	2	2	87.1951	89.2156	H	7	6	0	NA	15	2	-0.68999	999.381	13151	38
20147026	SM-CTELS	cerebel	0	2	2	73.41	78.0315	U	13	7	0	NA	27	0	1.68021	873.417	52164	44
71806467	SM-CTELV	cerebel	0	2	5	83.3511	87.8111	H	7	6	0	NA	13	2	-0.558111	1234.76	18461	47
37326968	SM-CTELW	cerebel	0	2	2	96.334	97.0048	T	9	7	0	NA	34	2	NA	1194.62	18007	52
20282398	SM-CTEM9	cerebel	0	2	2	69.1718	87.4497	J	13	10	0	NA	29	1	-0.360944	898.65	19430	42
94852511	SM-CTEMB	cerebel	0	3	3	79.7536	82.2094	H	6	5	0	NA	12	1	-1.05155	873.83	9375	43
11448667	SM-CTEMC	cerebel	1	1	2	80.5065	80.7529	T	11	7	0	NA	33	0	1.06389	747.811	44494	46
10419072	SM-CTEMD	cerebel	1	3	2	83.4634	88.3039	T	7	6	0	NA	33	1	-0.96067	820.129	9508	38
21144735	SM-CTEME	cerebel	0	1	4	83.091	91.5455	H	14	9	0	NA	12	3	-0.256274	1816.28	20987	42
20925446	SM-CTEMF	cerebel	0	2	4	82.5024	87.551	H	12	10	0	NA	11	1	-0.434102	1267.55	20962	48
97006937	SM-CTEMH	cerebel	0	3	2	81.8809	84.4791	U	13	7	0	NA	36	3	0.0760107	1193.22	27782	45
38967303	SM-CTEMJ	cerebel	0	3	1	80.8104	84.8323	H	18	10	0	NA	13	2	-0.398479	793.043	17973	40
50101361	SM-CTEML	cerebel	0	2	2	74.9843	88.4079	H	8	8	0	NA	9	2	-0.611422	929.319	19817	53
21000766	SM-CTEMR	cerebel	0	1	2	88.1314	93.9576	H	8	7	0	NA	10	4	0.122309	1309.94	31055	49
1243685	SM-CTEMS	cerebel	0	2	4	86.7077	90.3847	U	10	6	0	NA	26	2	0.0173801	596.392	29234	49
62985554	SM-CTEMT	cerebel	0	1	4	79.7262	85.6975	K	9	7	0	NA	34	1	-0.547567	1196.51	18240	46
83984043	SM-CTEMU	cerebel	1	1	4	84.8296	88.9446	T	10	8	0	NA	36	2	-0.355183	851.467	21839	47
21123050	SM-CTEMX	cerebel	0	2	1	74.3956	91.9042	U	11	9	0	NA	32	3	-0.825185	1030.19	15208	51
20106383	SM-CTEMZ	cerebel	0	1	4	74.7433	82.4641	T	10	9	0	NA	35	2	-0.465089	1343.21	19158	45
53772202	SM-CTEN2	cerebel	0	3	1	80.6845	86.204	I	14	10	0	NA	40	0	0.229117	NA	32237	48
11030909	SM-CTEN4	cerebel	1	1	4	70.5024	83.3238	H	14	9	0	NA	10	2	NA	1103.07	32488	48
71727427	SM-CTEN5	cerebel	0	2	2	83.4935	89.9576	H	11	6	0	NA	7	1	-0.109898	759.415	24819	45
21123474	SM-CTEN6	cerebel	0	2	4	90.078	98.0041	H	10	7	0	NA	12	2	-0.595042	537.902	15568	41
85171938	SM-CTEN7	cerebel	0	1	4	86.4778	94.5873	HV	8	4	0	NA	11	2	-0.907757	714.042	11027	41
10490579	SM-CTEN9	cerebel	1	3	4	82.9459	83.8111	H	9	6	0	NA	10	3	-0.566288	779.783	17935	46
20376029	SM-CJEFR	dlpfc	0	1	5	83.3238	95.1841	J	48	9	2	1370	37	3	NA	3214.92	33621	42
78072753	SM-CJEFW	dlpfc	1	2	4	89.6016	92.1177	H	20	6	2	34	13	6	-1.1699	2727.8	53874	39.5
20474724	SM-CJEFY	dlpfc	0	1	4	90.6886	97.7714	HV	22	8	2	4063.5	15	5	-1.91903	1803.17	41473	46
50402431	SM-CJEFZ	dlpfc	0	2	4	91.4114	94.8227	H	35	12	2	41.5	13	1	NA	2378.18	12542	49
21411297	SM-CJEG1	dlpfc	0	2	1	76.4736	81.3251	H	27	14	6	38	18	4	-0.445099	3622.38	71542	39.5
3430444	SM-CJEG6	dlpfc	0	2	6	76.4983	84.9117	H	63	17	12	65	15	5	0.271093	4506.34	92380	41
20927178	SM-CJEG8	dlpfc	0	3	1	83.7782	101.216	T	39	9	2	1683.5	37	3	0.597363	4909.04	117817	48
20964295	SM-CJEG9	dlpfc	0	1	4	69.1417	86.0616	V	38	15	7	276.5	13	3	-0.332823	3760.96	86502	46
50107619	SM-CJEGA	dlpfc	0	3	2	82.1684	94.4257	I	107	20	13	4697	32	5	1.79326	6385.08	118124	37
10394182	SM-CJEGB	dlpfc	1	2	1	71.1759	86.8966	H	85	15	9	2106.5	12	7	0.6534	4978.21	97075	39
21002812	SM-CJEGD	dlpfc	0	3	4	91.8084	99.7235	H	24	12	1	402	13	6	-1.00885	2926.57	61458	42
50408239	SM-CJEGE	dlpfc	0	3	1	75.1157	87.9781	H	28	11	3	2315	13	3	-0.365352	3720.81	92090	49.5
21113576	SM-CJEGG	dlpfc	0	2	2	70.5133	85.0021	H	34	10	4	1566.5	11	4	-0.61238	3415.91	78566	46
69577198	SM-CJEGK	dlpfc	0	1	4	82.3765	91.7563	L	26	10	2	33	39	6	NA	NA	51618	39
41773404	SM-CJEGU	dlpfc	0	3	2	88.7639	92.4381	H	21	9	1	48	11	6	-1.26527	2610.09	60032	46
50104972	SM-CJEGY	dlpfc	0	1	4	79.2635	86.9706	V	41	10	1	408	18	3	-1.33856	2519.62	52912	42
10524640	SM-CJEGZ	dlpfc	1	2	2	71.2991	83.54	H	21	9	2	48	17	0	NA	1910.79	13063	42
21403995	SM-CJEH1	dlpfc	0	2	4	76.5476	86.1136	K	20	12	2	2488	34	4	-0.0297777	4134.99	123016	59.5
11310844	SM-CJEH2	dlpfc	1	2	2	80.3723	88.7064	J	51	14	5	83	40	6	-0.249456	3863.85	79209	41
24747976	SM-CJEH3	dlpfc	0	2	2	82.1081	91.8522	H	79	18	10	3244	12	3	0.482865	4767.72	85819	36
50409956	SM-CJEH4	dlpfc	0	1	4	80.6872	89.5003	J	25	10	3	58	41	4	-1.34337	2513.69	56558	45
20965598	SM-CJEH5	dlpfc	0	2	4	78.7652	90.3409	U	23	9	4	43	33	3	-1.44039	2393.94	43091	36
81852640	SM-CJEH6	dlpfc	0	2	4	88.1752	92.4545	U	40	12	4	57.5	31	3	-0.0416979	4120.28	88586	43
7883803	SM-CJEHG	dlpfc	0	2	4	82.7844	88.6598	U	36	14	2	3447	27	3	-0.0813415	4071.35	87534	43
10537609	SM-CJEHI	dlpfc	1	2	1	71.666	82.2094	J	34	7	4	392	40	5	0.704084	5040.76	105856	42
49429845	SM-CJEHJ	dlpfc	0	2	4	78.7844	85.4483	U	28	11	5	789	27	8	-1.12419	2784.21	65429	47
50100770	SM-CJEHK	dlpfc	0	2	4	85.2512	93.243	H	28	8	3	2195	13	8	-1.06784	2853.76	58502	41
71648351	SM-CJEHW	dlpfc	0	2	4	87.3238	93.8015	H	13	8	1	3201	18	6	-1.39324	2452.13	72951	59.5
10202345	SM-CJEI6	dlpfc	1	2	1	77.1225	81.5797	H	31	12	7	60	10	6	-0.678673	3334.09	73350	44
20232186	SM-CJEI7	dlpfc	0	3	1	82.8556	89.6482	U	22	9	3	4921	27	3	-1.0659	2856.15	57123	40
10101589	SM-CJEIA	dlpfc	1	2	4	102.146	108.282	V	70	16	9	64.5	14	5	0.05188	4235.78	76244	36
95116046	SM-CJEID	dlpfc	1	2	2	89.2512	89.7029	W	48	12	9	55	31	5	-0.288407	3815.78	85855	45
20283691	SM-CJEIM	dlpfc	0	1	5	82.3792	93.6181	H	24	6	2	2961	10	7	-0.635114	3387.85	69451	41
21001357	SM-CJEIQ	dlpfc	0	3	4	77.7659	88.3915	V	28	10	4	1532	15	3	-0.165302	3967.72	99193	50
89614402	SM-CJEIU	dlpfc	0	2	1	79.6687	87.4196	H	36	7	0	NA	9	4	1.95101	6579.78	152980	46.5
15483818	SM-CJEIY	dlpfc	1	3	2	75.8494	86.1793	H	21	8	2	1168	13	4	-1.08558	2831.87	65133	46
20557128	SM-CJEJ7	dlpfc	0	2	1	70.3518	82.7899	H	45	9	5	3517.5	11	4	-1.4058	2436.63	42641	35
90214403	SM-CJEJI	dlpfc	NA	NA	NA	NA	NA	H	12	9	2	51.5	11	9	-1.47256	NA	50616	43
20530195	SM-CJEJL	dlpfc	0	1	4	89.1718	96.2272	U	50	15	6	4099	33	5	-0.101642	4046.29	82949	41
20331760	SM-CJEJN	dlpfc	0	1	4	78.924	94.9843	H	23	13	4	238	18	5	0.223579	4447.7	117864	53
15413198	SM-CJEJU	dlpfc	1	2	1	76.6133	88.011	J	33	11	5	44	31	3	-0.278306	3828.24	93792	49
50406633	SM-CJEKB	dlpfc	0	2	4	74.9459	85.6865	V	18	6	1	51	12	4	-1.59517	2202.9	46261	42
20875195	SM-CJEKK	dlpfc	0	3	1	70.5216	74.0507	HV	45	16	8	48	11	4	0.018454	4194.52	96474	46
50300246	SM-CJEKN	dlpfc	1	2	2	79.6961	95.206	J	23	7	1	2565	32	4	-1.08332	3422.73	75300	44
13485298	SM-CJEKO	dlpfc	0	2	3	80.6927	89.7057	C	17	8	1	25	43	2	0.429193	4276.55	109052	51
14393933	SM-CJEKP	dlpfc	1	2	1	83.091	86.8172	T	63	14	5	1962	34	6	0.607252	4377.06	102861	47
50105301	SM-CJEKQ	dlpfc	1	2	1	78.6201	94.5982	U	57	10	3	2985	30	3	0.654873	4403.95	81473	37
11455792	SM-CJEKR	dlpfc	1	3	2	74.4367	85.1307	K	42	9	2	5037.5	35	3	0.539409	4338.77	101961	47
75862131	SM-CJEKS	dlpfc	1	1	4	83.8001	92.1369	H	28	9	1	3393	8	6	-0.846247	3556.56	76466	43
88488240	SM-CJEKV	dlpfc	1	2	1	81.5496	92.2984	H	35	9	1	2541	11	9	0.206864	4151.04	95474	46
48748345	SM-CJEKW	dlpfc	0	3	2	86.5955	93.4456	T	39	10	3	4315	34	8	1.02953	4615.44	99232	43
85508351	SM-CJEKX	dlpfc	1	3	1	80.104	84.8953	H	21	12	4	3087	13	6	0.426967	4275.29	138947	65
20976799	SM-CJEKY	dlpfc	0	3	2	74.924	93.8672	T	86	11	5	4816	33	3	1.41931	4835.48	101545	42
50407486	SM-CJEKZ	dlpfc	0	2	4	78.4367	93.8289	H	30	6	0	NA	13	3	-0.921638	3514	77308	44
36087310	SM-CJEL2	dlpfc	0	2	2	82.6037	93.0157	K	20	8	1	60	30	2	NA	NA	67530	38
20902039	SM-CJEL3	dlpfc	0	3	1	68.1013	87.9425	K	121	9	4	2391	27	1	NA	NA	92056	34
15707133	SM-CJEL6	dlpfc	1	2	4	67.9452	86.308	J	35	8	1	2162	39	5	-1.10788	3408.86	63064	37
52173227	SM-CJFK4	dlpfc	0	2	4	82.9213	87.9398	W	38	8	4	1216.5	33	2	-0.168232	3939.3	78786	40
20109020	SM-CJFK5	dlpfc	0	3	4	72.4627	85.6674	H	30	7	0	NA	12	3	-1.02751	3454.23	74266	43
20938117	SM-CJFK6	dlpfc	0	3	2	73.3717	93.1444	G	33	11	2	1768.5	42	8	-0.0580367	4001.51	85032	42.5
20300213	SM-CJFK7	dlpfc	0	2	4	82.5489	100.52	T	37	11	3	3761	34	5	0.0976376	4089.38	79743	39
246264	SM-CJFK8	dlpfc	0	2	1	89.9904	100.873	H	22	6	0	NA	8	4	0.975296	4584.83	105451	46
97882751	SM-CJFK9	dlpfc	1	3	2	88.4079	99.6112	U	31	14	4	3347.5	30	4	0.586358	4365.27	113497	52
27242962	SM-CJFKA	dlpfc	1	3	1	78.5818	87.3265	V	42	8	3	2958	16	2	-1.14727	3386.63	64346	38
50109639	SM-CJFKB	dlpfc	0	3	1	70.6338	85.7906	W	37	10	2	983.5	36	3	0.461924	4295.03	83753	39
50410021	SM-CJFKD	dlpfc	0	2	1	80.7611	94.36	N	35	12	4	1950.5	38	6	0.35646	4235.49	116476	55
20954847	SM-CJFKE	dlpfc	0	2	3	79.5044	97.2676	H	29	7	0	NA	13	5	-1.23782	3335.51	68378	41
58006501	SM-CJFKF	dlpfc	1	3	1	91.1294	95.384	H	60	13	7	4321	15	4	0.995332	4596.14	101115	44
90544686	SM-CJFKG	dlpfc	0	2	1	82.6968	92.3285	U	38	9	1	8172	31	8	-1.12773	3397.66	69652	41
44472870	SM-CJFKH	dlpfc	0	3	2	91.3347	100.764	H	20	7	0	NA	11	6	0.0222522	4046.83	82960	41
42988567	SM-CJFKI	dlpfc	1	1	4	82.7871	91.7153	H	25	12	2	3381	12	5	-0.352835	3835.09	84372	44
47652086	SM-CJFKJ	dlpfc	0	3	1	75.9179	87.3429	U	9	7	0	NA	30	2	-0.786236	3590.43	82580	46
59150662	SM-CJFKK	dlpfc	0	2	4	81.3607	92.8323	H	25	12	2	5503.5	11	4	-0.225685	3906.87	103532	53
20972759	SM-CJFKM	dlpfc	0	2	4	69.7906	83.8001	U	67	9	4	1290.5	32	4	0.959834	4576.1	93810	41
69866926	SM-CJFKO	dlpfc	0	1	4	75.1047	84.104	H	29	7	0	NA	12	5	0.50674	4320.32	79926	37
75175129	SM-CJFKP	dlpfc	0	1	2	85.3169	96.0903	H	65	15	2	51.5	15	6	NA	NA	57057	34
21406768	SM-CJFKQ	dlpfc	0	3	4	73.8535	88.6543	U	13	9	2	46.5	39	4	-0.576325	3708.93	79742	43
44842532	SM-CJFKR	dlpfc	1	2	1	87.0226	97.1034	H	75	13	2	1489.5	13	6	0.787829	4479	89580	40
37439930	SM-CJFKS	dlpfc	0	3	1	91.1403	101.043	H	21	4	0	NA	11	7	1.08332	4645.81	120791	52
16322424	SM-CJFKT	dlpfc	1	3	2	79.0308	91.1266	H	49	9	3	1418	0	0	-0.619957	3684.3	73686	40
29821047	SM-CJFKU	dlpfc	1	3	1	84.7666	97.1116	H	13	7	2	1779.5	12	7	-0.55259	3722.33	135865	73
77868579	SM-CJFKV	dlpfc	0	2	2	89.1362	100	T	43	8	1	38	35	6	0.450541	4288.6	85772	40
20248206	SM-CJFKW	dlpfc	0	2	4	76.5257	96.8022	T	73	12	4	6475	34	7	0.0724088	4075.14	71315	35
20120679	SM-CJFKX	dlpfc	0	3	1	68.3559	89.0349	H	69	8	2	3144.5	9	4	1.30151	4768.97	92995	39
84858308	SM-CJFKY	dlpfc	0	2	2	80.0739	90.8474	H	35	7	2	2089.5	17	2	-0.0320388	4016.18	88356	44
20649389	SM-CJFKZ	dlpfc	0	3	2	73.8015	93.1581	U	31	10	3	5133	27	3	-0.504661	3749.38	73113	39
30544882	SM-CJFL3	dlpfc	0	2	4	83.1951	89.3525	T	26	9	2	3013.5	40	4	-0.949272	3498.4	78714	45
35072859	SM-CJFL4	dlpfc	0	2	1	83.3621	92.8022	H	13	8	1	727	6	4	0.583761	4363.8	133096	61
20923002	SM-CJFL5	dlpfc	0	2	4	77.9384	98.3573	H	22	8	1	42	11	3	-1.53904	3165.47	60144	38
11390174	SM-CJFL7	dlpfc	1	2	4	83.7755	103.565	J	20	8	0	NA	26	6	-0.998735	3470.48	79821	46
21145740	SM-CJFL8	dlpfc	0	2	1	75.3128	95.4853	H	26	8	1	1082	15	5	-0.845287	3557.1	71142	40
50400961	SM-CJFL9	dlpfc	0	1	1	78.5982	94.7433	U	42	4	0	NA	38	4	0.653535	4403.19	92467	42
46105408	SM-CJFLA	dlpfc	0	3	2	79.5291	84.2081	X	28	10	0	NA	27	7	1.15275	4685	131180	56
85925902	SM-CJFLB	dlpfc	0	2	2	83.3539	92.8925	H	47	8	6	1560	13	5	1.49614	4878.84	92698	38
55820335	SM-CJFLC	dlpfc	0	1	4	75.5044	87.3457	K	19	8	0	NA	38	3	-0.941432	3502.83	80565	46
69982407	SM-CJFLD	dlpfc	1	3	4	84.5092	89.1389	U	52	10	5	1116	31	3	2.7315	5576.21	133829	48
21409243	SM-CJFLE	dlpfc	0	1	2	75.9535	91.0938	K	18	7	2	1075	35	4	-0.0478104	4007.28	122222	61
59371363	SM-CJFLF	dlpfc	1	3	4	84.2546	94.4778	U	21	8	2	NA	32	2	1.21202	4718.46	113243	48
11436875	SM-CJFLG	dlpfc	1	2	2	74.9596	88.7584	H	41	7	0	NA	10	4	-0.909997	3520.57	80093	45.5
50112274	SM-CJFLH	dlpfc	0	1	2	76.9062	91.7509	H	30	7	1	5537	18	5	0.274395	4189.16	82736	39.5
20177306	SM-CJFLI	dlpfc	0	2	2	74.2888	95.2909	T	20	8	0	NA	33	3	-1.11658	3403.95	73185	43
15846869	SM-CJFLM	dlpfc	1	2	2	78.3847	97.8316	H	30	7	0	NA	11	6	-0.312489	3857.87	86802	45
20537160	SM-CJFLO	dlpfc	0	1	4	76.0465	92.0055	U	53	12	5	4521	25	6	-0.608847	3690.57	90419	49
20634274	SM-CJFLQ	dlpfc	0	2	4	79.4853	99.3457	H	32	12	2	1212.5	14	7	-1.10115	3412.67	81904	48
1797756	SM-CJFLR	dlpfc	0	2	4	82.4504	94.3135	U	11	4	0	NA	26	3	-1.47985	3198.88	83171	52
11475462	SM-CJFLS	dlpfc	1	2	4	68.0958	88.2464	V	17	8	0	NA	16	5	-1.66632	3093.62	57232	37
67725478	SM-CJFLT	dlpfc	0	3	1	87.3484	96.9966	U	42	8	2	3031.5	27	9	0.0988623	4090.08	80779	39.5
29286432	SM-CJFLV	dlpfc	1	2	2	80.3422	90.4969	H	89	9	3	4607	12	4	0.587062	4365.67	91679	42
10221262	SM-CJFLW	dlpfc	1	3	4	67.6085	88.9227	H	27	6	1	1415	14	5	-0.469601	3769.18	96114	51
21111718	SM-CJFLX	dlpfc	0	3	1	77.4209	98.1465	H	16	8	0	NA	17	4	-1.48463	3196.19	84699	53
35592862	SM-CJFLY	dlpfc	0	1	1	88.3696	101.366	H	21	9	1	55	12	5	-1.69212	3079.06	49265	32
81795552	SM-CJFLZ	dlpfc	0	2	2	84.1533	96.8214	J	27	9	0	NA	32	10	1.55124	4909.95	100654	41
20733146	SM-CJFM1	dlpfc	0	3	2	70.0643	91.5619	H	27	9	1	2421	13	6	0.674088	4414.79	128029	58
27908391	SM-CJFM2	dlpfc	0	1	2	83.7947	94.2231	W	76	11	2	3800.5	39	6	1.06437	4635.11	83432	36
2673641	SM-CJFM3	dlpfc	1	3	1	85.2183	93.692	V	37	13	3	4899.5	18	2	0.210201	4152.93	85135	41
38056377	SM-CJFM4	dlpfc	0	2	2	83.7235	95.6988	U	25	8	2	1967	31	7	-0.580663	3706.48	100075	54
51864085	SM-CJFM5	dlpfc	0	1	4	75.0938	85.2786	K	60	8	2	2987.5	33	6	-0.52185	3739.68	82273	44
37470097	SM-CJFM6	dlpfc	0	1	1	80.1095	90.4449	H	23	10	3	1965	14	5	-0.202114	3920.17	90164	46
17260313	SM-CJFM7	dlpfc	0	2	2	82.7707	92.8871	J	30	8	0	NA	32	4	0.156497	4122.61	74207	36
24073245	SM-CJFM8	dlpfc	1	2	4	81.0951	93.399	H	65	11	6	2043.5	13	5	1.49952	4880.75	117138	48
21000216	SM-CJFM9	dlpfc	0	3	1	78.8008	94.089	U	104	10	4	740.5	31	5	1.99525	5160.59	95471	37
78905055	SM-CJFMA	dlpfc	0	2	1	77.6181	87.6057	U	65	11	2	1153.5	28	4	1.0727	4639.81	97436	42
71514280	SM-CJFMB	dlpfc	1	2	1	88.2519	101.065	H	42	6	0	NA	9	5	-1.35653	3268.5	65370	40
85328131	SM-CJFMD	dlpfc	0	1	4	78.3299	90.5188	K	46	10	4	4500.5	35	3	NA	NA	67879	38
21123636	SM-CJFME	dlpfc	0	2	2	81.2266	100.479	H	35	13	3	1989	13	6	-1.07259	3428.79	65147	38
20732429	SM-CJFMH	dlpfc	0	1	4	69.5305	91.1923	J	27	4	0	NA	40	6	-0.849904	3554.49	75533	42.5
44985334	SM-CJFMJ	dlpfc	0	2	1	82.8556	95.4223	U	31	4	1	2484	32	3	0.140638	4113.66	84330	41
97929179	SM-CJFMK	dlpfc	1	1	4	87.5072	97.9658	H	28	8	1	100	11	7	-0.191339	3926.26	76562	39
10509637	SM-CJFMM	dlpfc	1	2	2	71.0198	90.8392	H	47	10	6	2911	13	6	3.40884	5958.57	145985	49
21190619	SM-CJFMO	dlpfc	0	3	1	73.6838	93.5524	H	19	8	3	2822	18	5	-0.898518	3527.05	104048	59
15178486	SM-CJFMP	dlpfc	1	3	1	71.8138	93.4018	H	39	8	1	1724	14	3	0.166128	4128.05	86689	42
58458351	SM-CJFMQ	dlpfc	0	1	4	83.9699	94.924	V	58	10	5	2855	14	3	-0.702721	3637.58	69114	38
35458631	SM-CJFMR	dlpfc	1	3	4	76.4134	86.5873	I	17	7	1	41	31	5	0.469398	4299.24	96733	45
81526371	SM-CJFMT	dlpfc	0	1	2	77.8508	90.9678	H	26	12	1	60	12	7	-0.254333	3890.7	89486	46
10572120	SM-CJFNC	dlpfc	1	3	3	77.6181	86.3984	H	40	15	5	58	18	3	-1.06989	2851.23	55599	39
49676048	SM-CJFND	dlpfc	0	3	1	79.0418	85.5332	V	43	10	2	30.5	20	2	-1.39107	2454.81	45414	37
50302392	SM-CJFNE	dlpfc	0	1	4	82.2752	94.694	H	127	26	19	3005	11	5	0.849601	5220.37	127899	49
20261901	SM-CJFNF	dlpfc	0	2	4	78.5873	92.7228	H	30	8	1	44	14	4	-1.00777	2927.9	57094	39
50108912	SM-CJFNH	dlpfc	1	2	4	82.0808	94.3436	H	63	12	5	60	10	6	1.70929	6281.43	144473	46
70726480	SM-CJFNI	dlpfc	0	3	5	76.2355	79.217	H	28	8	2	1231.5	12	6	-0.237843	3878.19	83381	43
19785885	SM-CJFNL	dlpfc	1	3	1	84.501	93.6454	H	33	6	0	NA	15	6	-0.531186	3516.13	82629	47
89546375	SM-CJFNM	dlpfc	1	2	2	77.0513	85.6947	H	50	12	8	50	13	3	-0.0796867	4073.39	70266	34.5
68778359	SM-CJFNO	dlpfc	0	2	4	86.2861	96.5448	I	39	14	4	201	32	4	-0.205132	3918.56	97964	50
10415168	SM-CJFNP	dlpfc	1	1	4	74.5927	90.3107	H	11	8	1	66	14	3	-1.36687	2484.68	58390	47
46291609	SM-CJFNQ	dlpfc	0	2	2	78.7953	87.5921	U	35	13	4	2690	32	3	0.0790041	4269.26	91789	43
20236838	SM-CJFNR	dlpfc	0	2	1	75.5975	82.1437	T	38	15	6	70	34	3	-0.363057	3723.64	72611	39
20920239	SM-CJFNS	dlpfc	0	2	5	76.9938	93.2813	H	55	15	7	64	16	4	-0.0982881	4050.43	74933	37
20153010	SM-CJFNU	dlpfc	0	1	4	74.2368	82.2752	H	43	12	4	152	13	5	-0.339098	3753.21	61928	33
17615774	SM-CJFNV	dlpfc	0	1	2	92.7995	101.61	H	21	11	6	1823	12	3	-0.791695	3194.59	86254	54
50107457	SM-CJFNW	dlpfc	1	2	4	83.4962	85.3443	J	13	7	1	64	33	4	-1.45061	2381.32	59533	50
20613887	SM-CJFNX	dlpfc	0	1	2	73.5852	88.0164	U	54	13	4	53.5	28	2	-0.403447	3673.79	69802	38
50408077	SM-CJFO1	dlpfc	1	2	6	79.7673	91.7782	V	104	20	11	2329	15	4	0.996107	5401.19	140431	52
21000928	SM-CJFO2	dlpfc	0	1	4	82.883	94.9651	H	23	13	4	61	9	6	-0.823742	3155.04	82031	52
23004922	SM-CJFO3	dlpfc	1	2	2	81.9493	87.1567	J	75	14	7	2289	25	8	2.61674	7401.47	166533	45
76733461	SM-CJFO4	dlpfc	0	1	4	74.5736	83.8576	A	21	6	1	NA	39	3	-1.4197	2419.47	41131	34
10435090	SM-CJFO5	dlpfc	1	3	5	70.3901	80.8734	H	43	10	4	153	13	4	1.51821	6045.6	143583	47.5
21403157	SM-CJFO6	dlpfc	0	3	1	87.4716	96.1068	H	22	9	2	47.5	14	4	0.00532385	4178.32	79388	38
21172121	SM-CJFOC	dlpfc	0	1	3	73.4346	76.0575	H	25	9	2	NA	12	2	-1.68212	2095.58	50294	48
20994313	SM-CJFOD	dlpfc	0	1	4	83.7782	90.245	H	26	11	2	172	10	6	-1.62341	2168.05	46613	43
70625336	SM-CJFOE	dlpfc	0	3	1	75.729	81.4976	H	22	10	2	NA	12	6	-0.991237	2948.31	76656	52
20779834	SM-CJFOF	dlpfc	0	2	1	65.3333	82.0342	H	33	16	8	222.5	13	8	1.20131	5654.47	169634	60
20455807	SM-CJFOH	dlpfc	0	3	2	69.5414	84.7556	U	83	14	6	2231.5	42	4	1.56615	6104.77	134305	44
50108598	SM-CJFOI	dlpfc	0	2	6	83.718	95.8823	H	55	14	4	1734	11	4	1.4794	5997.7	148443	49.5
21412626	SM-CJFOL	dlpfc	0	3	1	89.2293	91.4305	U	62	10	4	4238.5	34	7	0.733579	5077.17	121852	48
20948277	SM-CJFOM	dlpfc	0	1	4	84.6982	93.4976	T	19	7	2	2471.5	34	9	-1.14507	2758.43	63444	46
20263921	SM-CJFON	dlpfc	0	1	4	83.0609	92.5147	V	45	6	1	444	13	4	0.219253	4442.36	86626	39
20266118	SM-CJFOO	dlpfc	0	1	5	82.2724	92.898	HV	69	14	6	1277.5	13	2	-0.444134	3623.57	76095	42
37527863	SM-CJFOP	dlpfc	1	1	6	85.5797	93.1718	H	50	13	4	777.5	14	5	2.16446	6843.24	143708	42
10425642	SM-CJFOX	dlpfc	1	1	4	82.1848	86.7871	H	47	12	4	2556	12	6	-0.934456	3018.39	61877	41
51442191	SM-CJFOY	dlpfc	0	1	4	86.7461	92.8843	H	29	6	1	4533	11	6	-0.891727	3071.13	59887	39
50300110	SM-CJFOZ	dlpfc	0	1	4	83.3703	91.1485	K	13	6	1	NA	36	5	-2.04163	1651.86	35515	43
50502606	SM-CJFP1	dlpfc	0	3	2	77.5277	85.5578	U	40	8	5	1394	33	6	-1.60424	2191.71	44930	41
50104558	SM-CJFP2	dlpfc	1	1	4	82.9952	92.1123	T	38	12	5	59	36	4	-0.276054	3831.02	78536	41
50301549	SM-CJFP3	dlpfc	0	1	1	79.7235	89.0322	H	26	14	2	53	11	4	-0.253909	3858.36	108034	56
10359111	SM-CJFP5	dlpfc	1	3	2	78.6366	92.6352	H	26	7	0	NA	16	2	-1.24807	2631.31	64467	49
50409532	SM-CJFP6	dlpfc	1	2	4	83.9973	90.7762	U	34	8	2	NA	28	3	-0.611631	3416.84	73462	43
86471999	SM-CJFP8	dlpfc	1	2	2	81.7933	83.5236	H	18	11	1	NA	15	2	-1.90404	1821.67	39166	43
50107033	SM-CJFPA	dlpfc	1	2	4	87.05	93.7221	H	36	13	4	48	13	4	-0.722768	3279.67	59034	36
10479920	SM-CJFPB	dlpfc	1	2	5	73.6674	80.8214	V	19	8	3	49	17	2	-1.68428	2092.92	45521	43.5
95329283	SM-CJFPC	dlpfc	0	3	5	86.4778	90.1547	K	25	8	2	1372	34	4	-1.77494	1981.03	38630	39
2817047	SM-CJFPD	dlpfc	1	1	4	89.5168	92.3066	H	26	10	4	NA	14	3	-1.76465	1993.72	35887	36
50102114	SM-CJFPG	dlpfc	1	3	1	82.6283	88.4079	U	34	4	0	NA	25	3	-0.239819	3875.75	92049	47.5
51826377	SM-CJFPJ	dlpfc	0	3	1	86.3737	86.5982	K	26	8	2	2327.5	35	3	NA	NA	124669	51
21120287	SM-CJFPK	dlpfc	0	2	1	84.7118	86.8145	H	27	8	4	54	12	5	-1.09109	2825.06	66389	47
25580771	SM-CJGGK	dlpfc	0	2	4	86.5736	91.6194	U	85	19	9	2738	33	4	-0.390025	3690.36	83033	45
50106578	SM-CJGGL	dlpfc	0	2	1	76.4216	86.6475	H	51	10	5	55.5	10	3	-0.435755	3633.91	83580	46
10203224	SM-CJGGM	dlpfc	1	3	1	72.3039	83.2526	H	105	18	9	2049	0	0	1.27863	5749.9	114998	40
11466579	SM-CJGGN	dlpfc	1	2	2	78.8501	83.0664	J	98	26	20	50	33	4	1.29699	5772.55	93804	32.5
33411712	SM-CJGGO	dlpfc	1	3	2	80.3559	80.7721	HV	79	13	6	3427	10	6	-0.236813	3879.46	93107	48
50102240	SM-CJGGP	dlpfc	1	2	3	85.6427	87.7892	J	30	9	0	NA	29	9	0.493107	4780.36	105168	44
20969088	SM-CJGGQ	dlpfc	0	2	2	91.8713	103.745	J	58	12	4	1584	32	9	0.949316	5343.44	124235	46.5
66406040	SM-CJGGR	dlpfc	1	3	1	79.6523	85.911	H	15	9	2	45.5	14	3	-0.873636	3093.46	91257	59
20706215	SM-CJGGS	dlpfc	0	2	4	89.8344	97.796	T	56	10	4	53.5	36	5	0.187151	4402.74	83652	38
10433070	SM-CJGGT	dlpfc	1	2	5	98.2478	103.217	H	22	8	3	NA	17	5	-0.171665	3959.87	89097	45
20521752	SM-CJGGU	dlpfc	0	3	1	72.9418	78.1465	U	44	11	5	NA	31	5	0.279344	4516.53	85814	38
20152393	SM-CJGGV	dlpfc	0	1	4	73.5332	80.9062	U	27	6	1	439	32	3	0.49893	4787.55	117295	49
54122640	SM-CJGGW	dlpfc	0	1	4	88.5558	93.1499	K	25	5	2	63	30	6	-0.634074	3389.14	86423	51
50409406	SM-CJGGX	dlpfc	0	2	1	77.4155	79.6879	H	32	8	1	70	15	0	NA	2849.1	18586	47
20151388	SM-CJGGY	dlpfc	0	1	4	76.9719	83.2663	H	27	13	4	58	13	5	-0.926952	3027.65	69636	46
10669174	SM-CJGGZ	dlpfc	1	3	2	76.6626	82.9788	I	40	12	6	1993	31	4	-1.00045	2936.94	71955	49
90942860	SM-CJGH1	dlpfc	1	2	2	74.7105	77.7851	U	24	9	1	54	39	5	0.440496	4715.43	115528	49
10300914	SM-CJGH2	dlpfc	1	2	1	65.4374	77.7331	K	49	14	8	NA	35	2	-0.971094	2973.17	48314	32.5
46909396	SM-CJGH3	dlpfc	1	2	2	82.8008	88.7912	V	42	6	1	68.5	16	3	0.299833	4541.81	122629	54
50301251	SM-CJGH4	dlpfc	1	3	4	90.6201	97.8316	H	54	13	6	NA	17	4	-0.49708	3558.22	64048	36
56696733	SM-CJGH5	dlpfc	1	2	4	81.1499	83.9452	J	23	10	1	4234	28	6	NA	NA	70553	48
50103967	SM-CJGH6	dlpfc	1	3	2	77.2676	82.2313	H	28	5	1	41	8	5	0.852122	5223.48	120140	46
15144878	SM-CJGH7	dlpfc	1	1	4	79.5154	86.193	I	80	15	8	888	33	4	-0.484766	3573.42	67895	38
17219510	SM-CJGH8	dlpfc	0	2	2	81.8836	84.8761	H	79	17	11	2250	10	7	1.45868	5972.13	140345	47
11616707	SM-CJGH9	dlpfc	1	3	5	68.8542	73.7906	H	26	11	2	308	13	2	0.143676	4349.08	113076	52
20933324	SM-CJGHA	dlpfc	0	2	4	81.4182	93.796	H	24	11	2	NA	7	4	-0.0572122	4101.13	94326	46
89903942	SM-CJGHB	dlpfc	1	3	2	90.1355	93.0979	H	78	10	3	506	11	4	1.14166	5580.84	106036	38
21159840	SM-CJGHC	dlpfc	0	1	4	79.0062	82.7105	X	24	10	3	66	30	3	-1.21198	2675.85	54855	41
10345561	SM-CJGHD	dlpfc	1	3	4	86.026	92.2272	H	27	6	0	NA	10	5	0.860748	5234.12	125619	48
72188804	SM-CJGHE	dlpfc	0	2	4	90.13	94.5626	T	50	14	6	1035.5	41	4	0.994499	5399.21	143079	53
65292866	SM-CJGHF	dlpfc	1	2	4	88.3422	92.3751	H	37	16	10	56	14	6	0.106823	4303.59	105438	49
20366419	SM-CJGHG	dlpfc	0	2	4	95.1431	100.008	T	32	8	1	72	39	6	0.046977	4229.73	100456	47.5
20942767	SM-CJGHH	dlpfc	0	3	1	68.0493	77.2266	H	72	11	6	NA	7	7	1.70026	6270.29	128541	41
15113169	SM-CJGHI	dlpfc	1	2	1	76.4819	84.8241	V	33	12	6	676.5	13	2	0.150365	4357.33	111112	51
20299973	SM-CJGHJ	dlpfc	0	2	4	88.9938	95.8576	T	53	11	5	1208	37	5	1.46049	5974.36	116500	39
50105149	SM-CJGHK	dlpfc	0	3	2	81.6865	87.8385	T	26	12	2	249	37	5	-0.676316	3337	83425	50
87264456	SM-CJGHL	dlpfc	0	1	2	92.5667	93.6865	T	59	13	7	NA	35	1	NA	3475.67	21385	44
23690880	SM-CJGHM	dlpfc	0	3	1	94.7871	95.8193	H	53	16	6	630.5	6	5	1.0116	5420.32	119247	44
20147440	SM-CJGHN	dlpfc	0	1	5	79.7043	86.9678	H	16	7	1	1745	9	5	-1.07057	2850.39	65559	46
20102505	SM-CJGHO	dlpfc	0	2	1	81.3279	89.7933	J	60	13	7	NA	37	5	-0.228371	3889.88	95302	49
4947970	SM-CJGHP	dlpfc	1	3	2	87.7591	90.5216	K	43	15	7	255	35	4	NA	NA	84281	47
75990666	SM-CJGHQ	dlpfc	1	2	5	82.4504	87.9918	V	44	10	3	59	13	4	-0.194607	3931.55	78631	40
15179365	SM-CJGHR	dlpfc	1	2	4	73.4593	83.6441	H	26	10	3	NA	9	4	-1.28619	2584.27	58146	45
21001933	SM-CJGHS	dlpfc	0	3	1	75.6742	80.8542	H	133	17	10	2113	9	4	0.902558	5285.73	97786	37
40756151	SM-CJGHT	dlpfc	0	3	1	78.4668	81.2074	U	44	14	4	2728	32	6	0.47492	4757.92	114190	48
20251553	SM-CJGHU	dlpfc	0	2	4	83.0883	88.6434	HV	35	7	0	NA	15	0	NA	3280.49	31611	46
20178447	SM-CJGHV	dlpfc	0	3	2	79.8877	82.3847	V	51	11	3	50	15	3	0.892592	5273.43	110742	42
53682197	SM-CJGHW	dlpfc	0	3	1	81.7659	82.2916	T	48	9	6	948	32	3	1.38179	5877.22	135176	46
10577337	SM-CJGHX	dlpfc	1	3	1	71.1157	84.3039	J	27	8	1	3558	26	7	1.07115	5493.82	120864	44
21185180	SM-CJGHY	dlpfc	0	2	2	85.0513	94.7515	I	41	8	2	747	35	9	0.964099	5361.69	111255	41.5
18414513	SM-CJGI4	dlpfc	1	2	4	92.2136	97.6016	K	17	7	1	3102	36	8	-0.399863	3678.21	86438	47
10101327	SM-CJGI5	dlpfc	1	1	4	86.9185	89.7139	H	57	11	4	4234.5	14	2	0.0512002	4234.94	103756	49
11619606	SM-CJGI8	dlpfc	1	2	5	74.2971	87.8494	H	35	9	3	151	11	3	2.98339	7854	208131	53
50400709	SM-CJGI9	dlpfc	0	1	4	77.8727	87.3265	T	35	15	3	72	33	4	-0.0277702	4137.47	101368	49
20232474	SM-CJGIA	dlpfc	0	1	4	79.5264	83.1622	H	68	11	5	45	10	6	0.394564	4658.74	88516	38
50301387	SM-CJGIB	dlpfc	0	3	1	80.8487	87.655	H	76	14	9	50	12	2	0.298077	4539.65	77174	34
15139925	SM-CJGIC	dlpfc	1	2	6	73.306	76.7173	K	24	12	3	52	32	6	-1.08594	2831.42	63707	45
4576591	SM-CJGID	dlpfc	0	2	4	88.7447	94.4367	K	72	15	9	2872	30	2	0.692951	5027.02	118135	47
46369736	SM-CJGIE	dlpfc	0	3	5	97.1362	102.092	U	26	9	4	844	27	4	-0.652682	3366.17	79105	47
20439591	SM-CJGIF	dlpfc	0	3	5	84.8077	95.3238	T	43	20	11	47	35	7	-1.44735	2385.35	58441	49
90447310	SM-CJGIG	dlpfc	0	3	4	93.7057	97.1362	H	25	11	2	2595.5	12	4	-0.107341	4039.26	109060	54
20380417	SM-CJGIH	dlpfc	0	1	4	87.0527	98.8446	I	21	7	1	41	35	10	-0.87023	3097.66	100674	65
20201189	SM-CJGII	dlpfc	0	1	6	83.4825	90.423	I	45	10	3	3933	35	6	1.0137	5422.91	119304	44
10850171	SM-CJGIJ	dlpfc	1	3	1	65.3826	71.6249	H	35	15	9	48	13	3	-0.0878489	4063.32	83298	41
31037310	SM-CJGIK	dlpfc	1	3	1	87.666	87.9617	V	27	8	2	276.5	20	5	-0.4912	3565.48	89137	50
32705437	SM-CJGIL	dlpfc	1	2	2	90.8802	95.8823	H	37	11	5	70	15	4	-1.08147	2836.93	63831	45
20939834	SM-CJGIU	dlpfc	0	2	1	68.0657	81.1198	H	34	9	2	44.5	11	8	-0.661814	3354.9	57872	34.5
61029627	SM-CJGJ5	dlpfc	0	3	1	82.5216	88.5065	I	45	12	5	860	32	8	0.235413	4462.3	102633	46
35941263	SM-CJGJ7	dlpfc	0	2	4	82.9979	87.8357	H	134	18	10	1769.5	10	4	0.444972	4720.95	99140	42
44019405	SM-CJGJ8	dlpfc	1	1	4	86.3765	92.3258	T	41	10	2	34.5	35	8	1.47138	5987.79	116762	39
20124321	SM-CJGJ9	dlpfc	0	2	3	80.0548	86.6749	J	99	24	15	1808	27	9	1.53352	6064.5	133419	44
52509923	SM-CJGLD	dlpfc	0	3	1	82.5681	84.1588	H	26	11	3	43	7	5	1.52534	6054.4	121088	40
11200645	SM-CJGLE	dlpfc	1	2	1	70.9021	83.729	H	99	12	4	55	15	7	1.44996	5961.37	122208	41
31756046	SM-CJGLF	dlpfc	0	3	2	78.4832	80.4709	K	158	17	10	3567.5	36	2	1.62947	6182.92	131387	42.5
31509843	SM-CJGLG	dlpfc	1	4	1	70.8063	76.386	H	82	24	13	579	14	4	0.715225	5054.51	98563	39
20207013	SM-CJGLH	dlpfc	0	3	1	80.8241	96.0164	H	85	26	15	303	12	10	1.84341	6446.97	125716	39
21191200	SM-CJGLI	dlpfc	0	2	2	83.1485	91.4059	HV	20	13	2	52	16	12	-0.846257	3127.25	62545	40
92113025	SM-CJGLJ	dlpfc	0	3	2	69.1116	74.8255	U	38	12	7	1099	28	2	1.56603	6104.62	128197	42
20660226	SM-CJGLK	dlpfc	0	2	5	79.9206	82.6366	H	72	18	11	51	10	5	0.845536	5215.35	104307	40
20907246	SM-CJGLM	dlpfc	0	3	2	86.0123	101.845	J	35	5	0	NA	40	5	2.09368	6755.88	165519	49
76867532	SM-CJGLP	dlpfc	0	2	4	91.4031	98.1492	U	100	16	10	49	34	4	1.39048	5887.95	108927	37
68725248	SM-CJGLQ	dlpfc	0	2	5	89.7659	95.4552	U	31	12	3	61	31	4	-0.0264474	4139.1	101408	49
23870000	SM-CJGLR	dlpfc	1	1	4	77.9521	79.4141	V	39	10	0	NA	12	2	0.718436	5058.48	106228	42
64493027	SM-CJGLS	dlpfc	0	2	1	88.8515	92.7775	H	39	14	6	50	12	4	-0.16942	3962.64	93122	47
51668135	SM-CJGLT	dlpfc	1	3	1	69.5606	72.7201	U	23	7	2	2118	27	2	1.48983	6010.57	142751	47.5
10253148	SM-CJGLU	dlpfc	1	2	1	79.7728	89.8617	T	41	10	3	50	32	3	1.5576	6094.22	140167	46
20983400	SM-CJGLV	dlpfc	0	2	1	74.3244	82.935	J	131	32	22	58	42	6	1.53262	6063.39	109141	36
11229148	SM-CJGLW	dlpfc	1	2	5	75.2471	81.2868	H	41	11	4	2490.5	9	4	0.361043	4617.36	105045	45.5
50106866	SM-CJGLX	dlpfc	0	2	4	81.4237	93.0185	K	20	8	2	308	36	4	-0.795075	3190.42	90927	57
30755009	SM-CJGLY	dlpfc	0	3	1	84.8925	88.397	K	31	9	4	526.5	30	4	-0.922119	3033.62	71290	47
36492755	SM-CJGLZ	dlpfc	0	3	1	73.963	76.2847	H	38	19	12	57	10	4	0.442206	4717.54	91992	39
15196262	SM-CJGM2	dlpfc	1	3	1	72.8104	81.1636	H	30	12	4	971	13	3	-0.273422	3834.27	84354	44
90434801	SM-CJGMC	dlpfc	0	1	2	82.3436	90.2204	H	14	7	0	NA	9	1	-1.46141	2368	63936	54
21404450	SM-CJGMD	dlpfc	0	2	1	77.7796	89.3224	H	28	11	5	50.5	10	6	-0.809537	3172.57	72176	45.5
24141372	SM-CJGMG	dlpfc	0	2	1	76.6434	85.2567	H	23	5	0	NA	11	5	-1.29814	2569.51	47536	37
84732827	SM-CJGMH	dlpfc	1	2	1	94.2533	100.676	T	36	13	5	58	33	5	-0.229251	3888.79	83609	43
50300660	SM-CJGMI	dlpfc	1	2	2	79.2088	92.0602	U	23	4	0	NA	31	4	-0.445407	3622	79684	44
94144536	SM-CJGMJ	dlpfc	0	1	2	84.1478	93.4456	K	167	17	14	2387.5	34	5	1.32188	5803.27	111713	38.5
83173570	SM-CJGMK	dlpfc	0	3	1	83.0773	88.3915	U	78	14	8	68	28	4	-0.531902	3515.24	65032	37
78353027	SM-CJGML	dlpfc	1	1	4	78.7351	89.0459	U	41	8	2	4047.5	22	5	0.739529	5084.51	119486	47
11240247	SM-CJGMM	dlpfc	1	2	4	66.8994	85.1143	H	50	14	4	451.5	10	3	-0.655752	3362.38	70610	42
23791808	SM-CJGMN	dlpfc	0	2	4	83.5099	92.1177	H	30	7	2	131.5	13	4	-1.03102	2899.2	57984	40
50401426	SM-CJGMO	dlpfc	0	3	2	79.9233	93.2704	U	29	11	1	1368	33	2	1.20344	5657.09	124456	44
16068769	SM-CJGMP	dlpfc	1	3	1	83.1266	92.0657	T	49	14	6	44.5	41	4	0.253033	4484.05	87439	39
55897318	SM-CJGMQ	dlpfc	0	2	4	90.6283	98.5298	H	49	15	9	46.5	11	4	-0.339659	3752.52	72236	38.5
92023910	SM-CJGMR	dlpfc	0	2	4	72.5366	82.2423	N	151	21	14	1166.5	35	3	0.349159	4602.7	105862	46
44671043	SM-CJGMS	dlpfc	1	2	2	68.8378	77.6838	T	46	7	2	2746	34	7	-0.524548	3524.32	88108	50
93504106	SM-CJGMT	dlpfc	0	2	2	82.3792	84.2683	J	44	8	0	NA	26	4	0.368041	4626	99459	43
92371267	SM-CJGMU	dlpfc	0	1	2	78.8172	88.1643	H	23	5	2	2155	11	4	-0.669552	3345.35	71925	43
50401002	SM-CJGMV	dlpfc	0	2	1	74.2149	86.2943	H	40	11	3	5886	12	5	0.699685	5035.33	120848	48
50105275	SM-CJGMY	dlpfc	1	1	4	82.1246	83.4853	K	35	10	2	1023	32	2	-1.46348	2365.44	46126	39
27481601	SM-CJGN2	dlpfc	0	1	4	81.243	88.4463	U	20	9	1	2034.5	38	4	0.124355	4325.23	112456	52
69432088	SM-CJGN3	dlpfc	0	1	1	81.3744	91.5209	H	19	11	3	NA	14	9	-0.963388	2982.68	70093	47
8637647	SM-CJGN4	dlpfc	1	3	1	81.1828	89.5387	J	31	7	3	67	30	4	-0.470904	3590.53	87968	49
20947550	SM-CJGN6	dlpfc	0	2	4	68.6215	83.384	H	16	7	0	NA	12	6	-0.452793	3612.88	77677	43
20214850	SM-CJGN7	dlpfc	0	1	4	79.1294	84.8077	V	23	10	2	2604	17	6	-0.425575	3646.48	83869	46
20171508	SM-CJGN9	dlpfc	0	2	4	83.3374	89.1581	H	27	7	1	46	15	5	-0.415146	3659.35	73187	40
20297791	SM-CJGNE	dlpfc	0	2	2	86.3354	97.5524	H	163	11	6	2388.5	15	6	0.881957	5260.3	86795	33
50302004	SM-CJGNF	dlpfc	0	4	2	85.2649	89.7303	U	138	18	10	2419	27	4	2.43778	7180.59	147202	41
27560777	SM-CJGNG	dlpfc	0	3	1	86.6995	88.835	H	35	12	3	95	2	5	0.203463	4422.87	101726	46
10401770	SM-CJGNH	dlpfc	1	1	4	74.3847	80.3231	H	48	12	5	3499	14	2	0.887124	5266.68	131667	50
86408244	SM-CJGNI	dlpfc	1	2	2	81.5688	84.8049	U	66	17	10	52.5	30	5	0.820136	5184	103680	40
9650662	SM-CJGNJ	dlpfc	0	2	4	100.471	106.5	U	41	14	5	52	28	6	0.416157	4685.39	114792	49
70816595	SM-CJGNK	dlpfc	1	3	1	85.1526	90.538	U	69	17	10	63.5	40	7	-0.576089	3460.71	58832	34
93462021	SM-CJGNL	dlpfc	0	3	4	90.2834	92.961	V	84	15	8	62	17	2	1.01744	5427.52	90911	33.5
50104008	SM-CJGNM	dlpfc	0	1	4	85.0021	88.0329	H	46	11	6	46.5	12	5	-0.0210901	4145.71	72550	35
20143248	SM-CJGNN	dlpfc	0	3	2	77.6509	91.05	HV	47	8	3	1374	21	4	0.861174	5234.65	108619	41.5
50106316	SM-CJGNO	dlpfc	0	3	5	79.0472	89.1992	H	47	12	7	58	10	4	-0.138952	4000.24	66004	33
50400385	SM-CJGNP	dlpfc	0	1	4	87.2033	94.319	T	79	17	8	59.5	36	4	0.633752	4953.95	108987	44
92613520	SM-CJGNQ	dlpfc	0	3	2	90.1164	91.5099	U	64	14	7	2079.5	25	6	1.1953	5647.05	124235	44
24039289	SM-CJGNS	dlpfc	1	3	2	68.4408	72.1478	H	54	8	4	2141	11	5	-0.307708	3791.96	85319	45
44299049	SM-CJGNT	dlpfc	1	2	4	92.3806	95.9754	H	44	8	2	855.5	14	2	0.633497	4953.64	123841	50
15797073	SM-CJGNU	dlpfc	1	2	1	81.6016	93.4921	H	33	7	2	59	9	7	0.823377	5188	105057	40.5
85666580	SM-CJGNX	dlpfc	0	1	4	85.2238	85.2786	N	44	12	8	106	39	2	-0.541047	3503.96	79715	45.5
77143621	SM-CJGNZ	dlpfc	1	2	2	95.2416	96.0164	U	35	12	5	2660	29	4	0.0256886	4203.45	107188	51
11697592	SM-CJGO1	dlpfc	1	3	1	71.4908	78.3244	X	24	7	3	50	27	3	NA	4407.26	20553	49
62176713	SM-CJGO2	dlpfc	0	3	2	71.6632	78.7351	T	29	7	2	45	35	4	-0.00177825	4169.55	83391	40
10222853	SM-CJGO3	dlpfc	1	1	4	73.347	85.7769	K	15	10	1	52	41	3	-1.38938	2456.9	60194	49
76008327	SM-CJIWR	dlpfc	0	1	4	91.9863	92.8405	H	26	11	5	58	11	5	-1.55717	2249.81	47246	42
10490993	SM-CJIX6	dlpfc	1	2	1	76.564	86.5051	K	60	18	8	49	32	3	0.165805	4376.39	89716	41
21198987	SM-CJIX9	dlpfc	0	1	6	70.4805	75.0363	J	27	8	2	60.5	33	5	-0.407473	3668.82	71542	39
82527318	SM-CJIXA	dlpfc	0	2	1	88.23	89.076	H	23	9	3	4100	11	4	-0.332196	3761.73	97805	52
93787649	SM-CJIXB	dlpfc	1	3	5	84.0329	86.3546	J	41	5	2	46.5	32	1	NA	3819.58	12544	41
20177982	SM-CJIXC	dlpfc	0	2	1	69.2895	75.8522	H	26	12	7	45	13	3	NA	NA	43610	33
10205244	SM-CJIXD	dlpfc	1	2	1	80.8296	82.9651	H	50	15	8	216.5	8	9	-0.308059	3791.52	87205	46
10235948	SM-CJIXE	dlpfc	1	1	4	76.1834	81.5387	J	23	8	2	1345	43	2	-0.929986	3023.91	65014	43
21193068	SM-CJIXG	dlpfc	0	3	3	70.36	80.1478	J	46	18	7	1333	29	1	0.977163	5377.81	142512	53
20288196	SM-CJIXH	dlpfc	0	3	1	67.5565	72.4819	J	44	22	11	53	30	9	-0.324554	3771.16	81080	43
20240514	SM-CJIXI	dlpfc	0	3	1	88.9473	89.7358	H	78	14	9	750	8	7	0.702411	5038.7	108332	43
10510090	SM-CJIXJ	dlpfc	1	3	2	79.1348	91.8795	U	34	9	3	69	33	4	-0.337848	3754.76	84482	45
2899847	SM-CJIXK	dlpfc	1	3	3	71.5291	74.4504	J	43	12	4	1961.5	45	2	0.668924	4997.37	102446	41
50103381	SM-CJIXL	dlpfc	1	2	2	83.7043	90.5955	H	25	9	1	1818	12	5	-0.41377	3661.05	76882	42
11460357	SM-CJIXM	dlpfc	1	2	2	85.4867	91.1595	K	55	12	5	56	36	4	1.65884	6219.17	143041	46
10436131	SM-CJIXO	dlpfc	1	3	2	80.3669	92.5969	U	77	18	7	45	32	4	2.77673	7598.93	155778	41
20501668	SM-CJIXP	dlpfc	0	1	4	82.3546	97.7139	H	72	12	5	1830	12	6	1.23334	5694	125268	44
20656964	SM-CJIXQ	dlpfc	0	2	1	67.2361	71.3101	H	46	17	9	58	11	6	-0.861498	3108.44	56729	36.5
20602974	SM-CJIXR	dlpfc	0	2	1	85.473	86.9103	J	42	23	15	54	30	4	-0.0793819	4073.77	87586	43
20953832	SM-CJIXS	dlpfc	0	3	4	70.4586	81.7769	T	17	4	0	NA	35	2	-1.02306	2909.03	53817	37
86600442	SM-CJIXT	dlpfc	0	2	1	74.4476	80.5996	H	21	8	2	47	10	2	-0.93805	3013.95	64800	43
15176592	SM-CJIXU	dlpfc	1	2	1	74.9103	84.2081	U	27	14	7	61	25	6	0.324607	4572.39	116596	51
21145876	SM-CJIXV	dlpfc	0	2	1	74.0616	79.8494	J	129	22	18	2166	34	3	0.749177	5096.42	109573	43
20249897	SM-CJIXW	dlpfc	0	3	2	85.4319	87.3018	K	16	6	3	1003	39	3	0.102028	4297.67	118186	55
20969114	SM-CJIXX	dlpfc	0	1	5	81.3908	89.9329	H	26	11	3	NA	18	8	-0.857717	3113.11	59149	38
50300408	SM-CJIXY	dlpfc	0	3	6	80.104	87.3812	H	18	7	2	827.5	3	7	-0.41355	3661.32	91533	50
11399321	SM-CJIXZ	dlpfc	1	3	3	76.8515	86.9158	K	79	16	10	739	37	3	-0.40332	3673.95	67968	37
70883578	SM-CJIY1	dlpfc	1	2	1	84.7173	85.358	I	57	15	9	63	33	6	0.951832	5346.55	117624	44
20112377	SM-CJIY2	dlpfc	0	1	4	68.0274	74.7734	I	34	10	5	40	40	4	-0.260608	3850.09	86627	45
67216828	SM-CJIY3	dlpfc	0	2	4	91.551	97.3771	N	26	9	3	65	36	5	0.919116	5306.17	127348	48
21125818	SM-CJIY4	dlpfc	0	3	2	77.8617	90.5955	H	31	11	5	3969	12	4	-0.919293	3037.11	57705	38
50109927	SM-CJIY5	dlpfc	1	3	4	94.0397	96.9637	U	32	10	3	56	26	4	0.363756	4620.71	103966	45
20254164	SM-CJIY6	dlpfc	0	3	1	65.629	71.9589	I	26	11	1	NA	33	7	-0.569315	3469.07	78054	45
20561642	SM-CJIY7	dlpfc	0	1	4	79.0719	91.7919	T	20	7	0	NA	37	2	-0.46789	3594.25	86262	48
68745332	SM-CJIY8	dlpfc	1	3	1	76.5311	78.5188	H	26	12	5	1341.5	12	5	0.142904	4348.12	104355	48
29933130	SM-CJIY9	dlpfc	0	2	4	90.9131	94.0178	H	74	12	6	1802	11	5	-0.411265	3664.14	78779	43
5689621	SM-CJIYA	dlpfc	0	1	2	84.909	88.7502	I	95	20	12	3049.5	34	7	1.00186	5408.29	150080	55.5
668310	SM-CJIYB	dlpfc	1	2	4	88.1643	92.6188	H	26	6	3	36	13	6	-0.555415	3486.22	78440	45
20977678	SM-CJIYC	dlpfc	0	3	2	81.9959	92.8652	H	19	11	3	43	11	6	-0.0670067	4089.04	98137	48
22868024	SM-CJIYD	dlpfc	1	2	2	91.4251	94.7023	U	43	13	3	4760	27	3	NA	3468.59	22181	42
20358955	SM-CJIYE	dlpfc	0	2	4	83.0773	90.4339	I	66	12	3	1137	37	4	-0.360405	3726.91	65221	35
86903794	SM-CJIYF	dlpfc	0	2	2	89.5195	95.0691	H	38	9	3	3461	11	4	-0.1685	3963.77	87203	44
21411323	SM-CJIYG	dlpfc	0	2	2	80.1999	87.4524	K	46	15	8	3498	35	7	0.424181	4695.29	112687	48
11632851	SM-CJIYH	dlpfc	1	2	2	78.3053	89.3224	H	38	12	3	2986	14	6	0.226475	4451.27	122410	55
32971269	SM-CJIYI	dlpfc	1	3	2	87.6277	89.5003	N	77	10	5	1487	39	4	1.20294	5656.47	131513	46.5
4879843	SM-CJIYJ	dlpfc	0	3	2	92.6434	95.3977	H	34	11	4	2841	12	4	0.452791	4730.6	125361	53
21189544	SM-CJIYK	dlpfc	0	1	4	81.9603	92.4791	W	48	15	9	41	38	5	-1.02096	2911.62	53865	37
20904347	SM-CJIYU	dlpfc	0	2	4	79.154	82.8912	H	31	14	3	138.5	13	6	1.08039	5505.21	154146	56
10315029	SM-CJIYV	dlpfc	1	3	1	72.9856	87.7536	T	52	9	4	1835	37	3	0.831562	5198.1	101363	39
6073025	SM-CJIZ4	dlpfc	0	2	1	81.8563	85.4073	X	29	7	0	NA	30	6	-0.666395	3349.24	75358	45
21236608	SM-CJIZ5	dlpfc	0	2	5	69.9795	79.0144	U	29	11	3	5525	37	4	-1.52091	2294.56	49333	43
89001223	SM-CJIZH	dlpfc	1	3	2	86.8884	87.5702	J	40	12	3	157	35	4	1.09716	5525.92	138148	50
43485807	SM-CJIZK	dlpfc	1	2	4	82.757	84.7009	T	105	18	9	2111	34	2	0.446557	4722.91	103904	44
50406345	SM-CJIZM	dlpfc	0	2	2	80.8049	93.1964	H	79	22	11	63.5	10	3	1.38491	5881.08	114681	39
54324848	SM-CJIZT	dlpfc	0	2	2	79.5209	88.5202	HV	95	17	10	2661.5	12	4	0.337218	4587.96	105523	46
36773029	SM-CJIZV	dlpfc	0	2	1	83.0856	92.3066	I	67	17	9	55.5	35	4	0.394696	4658.9	93178	40
26631069	SM-CJIZX	dlpfc	0	2	4	85.0404	89.3744	H	10	8	1	38	18	6	-0.142925	3995.34	120859	60.5
31726180	SM-CJIZY	dlpfc	0	1	1	79.165	86.037	J	37	10	2	NA	28	3	0.971458	5370.77	104730	39
21001771	SM-CJIZZ	dlpfc	0	3	1	64.4819	77.3142	U	34	10	3	2850	36	3	0.911866	5297.22	121836	46
47236602	SM-CJJ11	dlpfc	0	2	1	92.5832	102.631	H	69	12	4	3387.5	11	5	2.42957	7170.44	161335	45
20935218	SM-CJJ12	dlpfc	0	3	4	74.7844	93.5715	W	48	12	6	1585.5	39	5	1.63313	6187.44	154686	50
17712202	SM-CJJ13	dlpfc	0	1	1	80.846	89.0185	U	71	19	9	1775	31	7	0.410137	4677.96	109932	47
20712597	SM-CJJ14	dlpfc	0	2	1	65.5852	84.5804	V	34	9	0	NA	15	3	0.0814095	4272.22	95057	44.5
65838800	SM-CJJ15	dlpfc	0	1	4	75.206	82.7406	H	14	7	0	NA	15	5	-1.37774	2471.26	56839	46
10589255	SM-CJJ1K	dlpfc	1	4	1	71.6057	74.2943	H	110	15	6	611	11	5	1.149	5589.9	114593	41
8132197	SM-CJJ1L	dlpfc	0	2	2	88.5366	92.6105	H	26	10	0	NA	14	3	-0.0622764	4094.88	102372	50
10686233	SM-CJJ1U	dlpfc	1	2	4	76.7529	95.039	U	26	8	4	43.5	25	6	1.00969	5417.96	130031	48
20535564	SM-CJJ1W	dlpfc	0	1	4	65.8426	82.6995	U	26	10	2	663	28	2	-0.678885	3333.83	78345	47
77631046	SM-CJJ1X	dlpfc	0	1	5	78.8419	85.0322	I	28	10	4	48.5	40	4	-0.902585	3057.73	67270	44
82478522	SM-CJJ1Y	dlpfc	1	2	1	91.718	97.7714	U	38	8	3	458	35	6	-0.560784	3479.6	77421	44.5
91444029	SM-CJJ1Z	dlpfc	1	2	4	86.4011	87.6879	H	52	9	3	2870	14	6	0.472484	4754.91	104608	44
55177253	SM-CJJ21	dlpfc	1	2	2	80.7365	87.0116	U	80	13	5	57	27	5	0.271716	4507.11	81128	36
21125782	SM-CJJ22	dlpfc	0	2	4	69.1389	86.0589	J	50	15	8	53	38	3	-0.4251	3647.06	85706	47
50500550	SM-CJJ23	dlpfc	0	1	2	74.4723	86.872	H	57	6	3	41.5	13	3	-0.150396	3986.12	67764	34
25837301	SM-CJJ24	dlpfc	1	2	2	76.5777	82.1903	U	31	8	2	46.5	28	9	0.201899	4420.94	108313	49
22865387	SM-CJJ25	dlpfc	1	3	4	92.5941	99.6715	H	23	6	1	NA	12	7	-0.507561	3545.29	74451	42
52940446	SM-CJJ26	dlpfc	0	1	2	79.4004	87.3703	H	23	12	4	504.5	4	5	-1.46654	2361.66	62584	53
70153803	SM-CJJ27	dlpfc	0	2	4	85.0349	93.2621	U	41	12	6	41.5	28	6	-0.139924	3999.04	91978	46
32383679	SM-CJJ28	dlpfc	0	2	1	84.4079	90.1218	U	33	8	2	105.5	29	6	0.306584	4550.15	93278	41
20380831	SM-CJJ29	dlpfc	0	2	4	76.1561	93.6099	HV	56	11	3	48	17	6	0.309706	4554	84249	37
42809527	SM-CJJ2A	dlpfc	1	3	2	70.5572	73.8891	H	36	13	5	42	14	6	0.126229	4327.54	75732	35
10438999	SM-CJJ2B	dlpfc	1	3	1	65.7112	83.3046	V	44	13	4	520.5	17	2	-0.140157	3998.76	89972	45
87645445	SM-CJJ2D	dlpfc	0	1	4	83.9507	91.8686	T	15	8	0	NA	34	7	-1.48072	2344.17	56260	48
20153984	SM-CJJ2E	dlpfc	0	2	1	71.3539	78.5517	J	72	15	5	56	30	3	0.208747	4429.39	101876	46
76755449	SM-CJJ2F	dlpfc	0	2	4	69.024	77.3142	H	44	12	4	1522.5	13	3	-0.129895	4011.42	76217	38
11612505	SM-CJJ2G	dlpfc	1	3	2	80.6188	95.2334	J	47	14	5	2048	29	8	0.636273	4957.07	111534	45
50103255	SM-CJJ2H	dlpfc	0	1	2	76.961	90.8036	H	9	5	1	60	17	7	-1.16613	2732.45	66945	49
97264179	SM-CJJ2I	dlpfc	0	3	4	82.3217	90.4422	U	50	12	5	482	28	4	0.624225	4942.2	150737	61
33501827	SM-CJJ2J	dlpfc	1	1	4	78.5407	87.1294	H	44	11	3	68	15	4	-0.138609	4000.67	90015	45
21171080	SM-CJJ2K	dlpfc	0	2	4	67.373	82.8227	T	52	9	1	7730	36	6	-0.191554	3935.32	86577	44
34287534	SM-CJJ2M	dlpfc	0	3	5	85.0924	93.0157	U	60	13	8	59.5	23	2	-0.228717	3889.45	77789	40
11371707	SM-CJJ2N	dlpfc	1	2	4	75.1677	91.3238	H	32	9	2	43.5	13	8	-0.29125	3812.27	99119	52
20254740	SM-CJJ2O	dlpfc	0	3	3	77.7878	81.6756	H	23	9	5	245	13	6	0.48912	4775.44	145651	61
20254588	SM-CJJ2P	dlpfc	0	1	1	78.1081	86.0862	H	49	10	2	51.5	8	5	0.419937	4690.05	89111	38
63874408	SM-CJJ2Q	dlpfc	0	2	1	85.3525	94.1766	T	84	24	17	163	37	3	0.808597	5169.76	85301	33
21126823	SM-CJJ2R	dlpfc	0	3	2	81.2101	92.6735	H	26	13	5	61	10	7	NA	NA	55946	41
80592317	SM-CJJ2S	dlpfc	0	3	1	79.6742	88.0055	K	31	10	5	2473	39	4	0.600514	4912.93	105628	43
21406920	SM-CJJ2T	dlpfc	0	1	4	63.0198	72.3997	H	43	11	6	42.5	15	5	-0.324895	3770.74	65988	35
16513683	SM-CJJ2U	dlpfc	0	2	5	88.7392	96.7064	H	34	9	3	3393	11	7	1.16128	5605.06	148534	53
21402304	SM-CJJ2V	dlpfc	0	3	5	88.8159	94.935	H	104	20	10	61	7	5	3.06797	7958.4	159168	40
20431359	SM-CJJ2X	dlpfc	0	3	2	71.1622	79.4415	H	128	16	10	1449.5	11	4	0.218766	4441.76	73289	33
20504017	SM-CJJ2Z	dlpfc	0	2	1	77.5058	88.7912	X	52	11	2	1588	33	3	1.10786	5539.12	126015	45.5
50108048	SM-CJJ31	dlpfc	0	1	4	83.8303	95.9097	H	24	10	3	1914.5	16	5	-0.200297	3924.53	104000	53
20251391	SM-CJJ32	dlpfc	0	2	1	88.7365	98.4914	H	34	9	2	360	12	7	0.517307	4810.23	103420	43
58501637	SM-CJJ33	dlpfc	1	2	2	83.6331	88.3368	H	26	9	4	69	10	5	-0.126894	4015.12	96363	48
21274280	SM-CJJ34	dlpfc	0	1	4	75.9863	89.8782	U	74	19	11	1853	37	4	1.48921	6009.81	189309	63
10248033	SM-CJJ35	dlpfc	1	2	4	72.501	88.4682	N	64	12	5	1028	37	3	1.84736	6451.85	129037	40
77330002	SM-CJJ38	dlpfc	0	3	1	83.6167	90.7132	H	66	12	5	842	14	7	2.85024	7689.66	157638	41
20904509	SM-CJK3C	dlpfc	0	3	2	77.6153	85.7851	H	46	13	8	1513	15	7	1.20114	5654.26	132875	47
21232118	SM-CJK49	dlpfc	0	3	4	80.0903	82.141	U	3	2	0	NA	24	2	-1.81827	1927.55	42406	44
10494519	SM-CJK4O	dlpfc	1	3	4	76.104	80.7721	J	19	7	0	NA	42	4	-0.416531	3657.64	91441	50
20594669	SM-CJK4P	dlpfc	0	2	5	80.334	89.4784	I	42	11	4	47	38	3	-0.839253	3135.89	59582	38
20730959	SM-CJK4Q	dlpfc	0	2	1	77.18	85.1636	H	19	8	1	39	10	3	0.0879951	4280.35	109149	51
20865035	SM-CJK4R	dlpfc	0	2	4	87.6222	100.862	I	32	10	2	1040	40	6	0.853625	5225.33	133246	51
50105725	SM-CJK4S	dlpfc	1	3	2	83.7454	87.4661	K	38	8	1	59	31	4	-0.100615	4047.56	82975	41
20654818	SM-CJK4T	dlpfc	0	2	6	70.5489	77.2786	H	12	6	0	NA	14	3	-1.31084	2553.84	47246	37
50101109	SM-CJK4U	dlpfc	1	2	1	82.3874	90.1218	HV	31	10	3	37	10	5	-0.969675	2974.92	66192	44.5
20630946	SM-CJK4V	dlpfc	0	3	4	93.9822	104.26	K	30	9	4	569.5	37	5	-0.373366	3710.92	89062	48
90267190	SM-CJK4W	dlpfc	1	2	4	88.6023	91.6523	J	25	18	9	72	40	5	-0.601007	3429.95	103756	60.5
50107871	SM-CJK4X	dlpfc	0	2	4	83.729	91.8193	U	40	8	1	47	26	10	-1.5042	2315.18	56722	49
44749170	SM-CJK4Y	dlpfc	0	3	2	82.4367	87.4168	K	109	37	30	49	35	3	NA	NA	92821	39
93815598	SM-CJK4Z	dlpfc	0	3	6	92.6461	92.8515	T	31	16	12	2184	35	4	0.580795	4888.59	131992	54
50300822	SM-CJK51	dlpfc	0	2	4	85.7988	91.1266	H	108	11	5	3920	11	5	0.624956	4943.1	126049	51
50106280	SM-CJK52	dlpfc	0	3	2	82.7871	94.3217	I	47	13	6	63	34	5	0.37229	4631.24	104203	45
9391376	SM-CJK53	dlpfc	0	3	2	82.4339	84.4162	H	117	27	20	69	11	3	2.09907	6762.53	114963	34
50108624	SM-CJK54	dlpfc	1	2	5	85.6099	85.8179	K	33	9	3	2481	33	5	0.928557	5317.82	146240	55
10551157	SM-CJK55	dlpfc	1	2	2	71.1239	85.18	H	47	12	1	77	10	7	0.577109	4884.04	114775	47
10606903	SM-CJK56	dlpfc	1	2	1	69.41	80.2108	H	51	12	3	68	13	5	0.368457	4626.51	80964	35
20966891	SM-CJK57	dlpfc	0	2	1	82.6557	90.7406	U	22	8	5	2767	28	4	0.891354	5271.9	106756	40.5
10885370	SM-CJK58	dlpfc	1	3	1	74.7734	82.8857	H	13	6	1	2237	10	3	-1.09428	2821.13	64886	46
10557081	SM-CJK59	dlpfc	1	2	2	78.3491	85.3224	H	101	12	6	2420.5	12	4	0.190523	4406.9	107969	49
20204538	SM-CJK5A	dlpfc	0	2	4	81.2402	87.9918	J	115	20	13	1083	28	8	0.263671	4497.18	98938	44
20944237	SM-CJK5B	dlpfc	0	2	2	93.2101	97.5414	J	42	12	6	1491	32	9	2.30312	7014.38	164838	47
50301675	SM-CJK5C	dlpfc	0	2	4	90.1191	100.75	K	91	17	8	1027.5	32	5	0.480862	4765.25	95305	40
20906493	SM-CJK5D	dlpfc	0	2	3	85.1225	98.0315	H	27	11	3	51	15	6	0.290892	4530.78	107606	47.5
50107745	SM-CJK5E	dlpfc	1	1	4	84.0794	91.1294	Z	33	13	5	43	43	5	-0.605498	3424.41	92459	54
21000180	SM-CJK5F	dlpfc	0	2	4	84.052	91.9507	H	28	9	4	2518	17	5	1.50447	6028.64	150716	50
20261037	SM-CTECN	dlpfc	0	1	4	90.0397	100.361	K	31	10	1	64	34	7	-1.47895	2346.35	53966	46
20170043	SM-CTECO	dlpfc	0	1	4	82.7105	95.9507	H	12	9	1	NA	11	4	-2.01433	1685.55	41296	49
21401001	SM-CTECW	dlpfc	0	1	4	76.8104	87.9261	U	18	7	1	NA	25	3	-1.71087	2060.1	41202	40
50101811	SM-CTEEI	dlpfc	0	3	1	81.7495	89.0376	H	30	14	4	1899	13	5	-0.97601	2967.1	72694	49
50102790	SM-CTEEJ	dlpfc	0	1	4	78.924	92.0137	H	38	17	7	52.5	12	4	-1.66457	2117.24	39169	37
10102206	SM-CTEEK	dlpfc	1	3	4	72.7118	80.1807	H	27	13	1	2014	11	6	-1.50866	2309.68	46771	40.5
20946121	SM-CTENC	dlpfc	0	2	1	79.1978	99.9589	H	14	4	0	NA	11	6	0.0764251	4266.07	117317	55
22207527	SM-CTDTT	pbmc	0	3	3	69.87	77.4675	L	12	11	3	NA	58	4	-1.03192	63.2549	1613	51
20224046	SM-CTDU5	pbmc	0	1	2	91.4716	95.4196	H	12	10	1	NA	12	3	1.04561	232.37	6274	54
20197076	SM-CTEIE	pbmc	0	2	4	84.2136	89.5359	U	10	8	1	NA	41	5	2.64337	68.3673	6705	37
10255456	SM-CTDRK	pbmc	1	2	4	84.3039	87.2279	J	8	7	1	NA	36	2	0.480432	103.652	4100	44
15739271	SM-CTDUC	pbmc	1	3	6	73.1034	75.7262	H	11	9	0	NA	10	1	-0.969111	77.9623	1675	49
15702926	SM-CTEF5	pbmc	1	1	4	80.9719	86.3135	V	9	9	0	NA	16	0	-0.535649	121.277	2384	46
94328246	SM-CTELY	pbmc	1	1	2	92.0027	103.318	V	10	8	0	NA	10	30	-0.851241	NA	2066	53
11335695	SM-CTEF3	pbmc	1	3	1	80.4873	84.3012	H	10	8	0	NA	18	0	-0.31914	362.432	2850	47
20990085	ROS20990085	pbmc	0	3	1	68.2464	81.3799	U	10	8	0	NA	34	4	NA	142.462	2290	45
80187972	SM-CTEDL	pbmc	1	2	2	79.5072	80.8515	HV	9	8	0	NA	14	5	-0.05889	147.222	2778	39
42680008	SM-CTDRU	pbmc	0	3	5	83.666	87.1321	U	8	7	0	NA	11	21	-0.000406717	107.111	2650	36
72205714	SM-CTELX	pbmc	1	2	4	90.8747	97.8617	J	8	7	0	NA	27	1	-0.493158	186.364	2410	45
50407800	SM-CTDSZ	pbmc	0	2	1	77.0815	84.0383	J	7	7	0	NA	8	22	-1.32321	39.5429	692	35
15461128	SM-CTEGB	pbmc	1	1	4	85.2512	89.4456	J	11	6	0	NA	33	7	-0.377818	116.5	2796	48
10660639	SM-CTDS2	pbmc	1	3	1	69.4648	83.3429	HV	8	6	0	NA	14	0	-0.306242	122.327	2997	49
10308444	SM-CTEM1	pbmc	1	3	1	67.3402	74.8747	U	7	6	0	NA	28	1	0.0760601	153.447	3606	47
11313031	SM-CTEIB	pbmc	1	2	2	83.551	84.0821	H	7	5	0	NA	19	6	-0.755335	85.7692	2230	52
20905352	SM-CTEF9	pbmc	0	2	4	87.4743	94.1328	H	6	5	0	NA	15	3	-0.229993	128.533	2892	45
64216968	SM-CTEM4	pbmc	0	3	1	89.2183	91.2635	J	6	5	0	NA	27	1	-0.761434	85.2727	1876	44
20234818	SM-CTDRR	pbmc	0	1	4	71.1704	77.9849	U	5	5	0	NA	35	2	0.355124	176.163	4316	49
21131352	SM-CTEE7	pbmc	0	3	1	66.694	72.1916	W	5	5	0	NA	35	0	0.80999	213.19	4477	42
20954261	SM-CTEG1	pbmc	0	2	4	80.7721	95.3457	U	8	4	0	NA	30	4	2.29094	333.744	6508	39
20917694	SM-CTEED	pbmc	0	2	4	72.4517	85.6235	H	4	4	0	NA	15	1	0.312012	172.654	4489	52
15138884	SM-CTDQG	postcing	1	3	1	72.9774	85.8344	J	72	17	10		28	6	1.55285	4039.81	99546	42
60747316	SM-CTDR6	postcing	0	2	4	80.1506	83.5756	V	30	12	6	2739.5	16	2	-0.97452	3603.75	79693	45
36830117	SM-CTDR5	postcing	1	2	2	86.976	90.5325	U	84	12	5	2246	28	4	1.33659	3739.36	90436	39
10460587	SM-CTDSG	postcing	1	2	2	75.4086	84.3641	I	38	9	4	2412	39	4	-0.328465	3815.17	78889	41
6107196	SM-CTDR8	postcing	1	1	4	92.6982	94.0698	U	26	8	4	2410.5	33	4	-0.515058	NA	97754	52
20271359	SM-CTDQQ	postcing	0	2	4	79.102	92.7502	V	30	9	4	1356	20	4	-0.267116	4568.59	104688	54
20270768	SM-CTDQK	postcing	0	2	1	79.8713	93.1472	T	27	12	4	5819.5	38	3	1.21512	4451.94	123664	54
50107169	SM-CTDSS	postcing	0	2	1	84.115	86.4942	W	37	8	3	2234	32	6	-1.22133	4176.88	73635	43
15121461	SM-CTDSP	postcing	1	1	4	83.4415	93.4428	H	70	9	3	2831	13	7	0.935185	4334.93	91172	41
20494368	SM-CTDSL	postcing	0	3	2	86.7871	95.1294	HV	33	8	3	3231	15	2	0.676829	3652.86	99473	46
20956867	SM-CTDSD	postcing	0	3	1	67.7645	79.1157	H	44	11	3	4690	12	4	1.36388	3905.03	102315	44
37251992	SM-CTDRO	postcing	0	2	1	90.9897	98.3436	HV	46	11	3	2477	15	2	0.132389	4297.01	85402	42
50402567	SM-CTDRE	postcing	0	3	1	79.77	86.1109	K	28	12	3	2040	36	4	1.8639	3694.95	85536	35
20929774	SM-CTDR7	postcing	0	2	4	78.0534	87.9316	T	55	11	3	3197	34	7	0.508527	3424.88	76412	36
20416210	SM-CTDR4	postcing	0	3	2	72.063	83.9754	U	24	12	3	2374	30	5	0.227557	4447.41	108965	53
20339740	SM-CTDQS	postcing	0	2	1	78.7488	90.2888	T	29	9	3	4644	37	3	1.44899	3087.59	112585	48
12365619	SM-CTDQN	postcing	1	1	4	84.0383	87.4196	W	36	8	3	2435	37	4	-1.21819	3835.21	82233	48
21140119	SM-CTDQE	postcing	0	2	1	72.9008	85.4839	K	54	8	3	4880.5	33	4	-0.571051	3945.87	76531	41
77891596	SM-CTENF	postcing	1	3	2	71.6468	77.3196	T	43	10	2	1497.5	34	2	-0.844102	4324.91	72075	40
20254876	SM-CTENE	postcing	0	1	4	83.6331	88.4271	H	30	8	2	686.5	13	7	-0.558105	4374.71	75722	40.5
20254902	SM-CTEND	postcing	0	2	4	88.9281	93.7112	H	40	7	2	3997	12	6	-0.39821	2909.56	87749	46
21406218	SM-CTECI	postcing	0	3	2	78.6804	90.6721	H	43	8	2	4759	11	7	-0.740535	3164	63925	35
45566083	SM-CTDSY	postcing	1	2	2	89.5661	93.0431	U	29	8	2	5651	29	3	-0.20871	4495.05	72243	37
11319389	SM-CTDST	postcing	1	2	5	82.256	88.2026	V	47	12	2	1944.5	17	4	-0.651762	3848.24	73899	40
9032080	SM-CTDSM	postcing	0	3	1	78.9979	80.8569	H	23	9	2	3397	12	5	-0.122579	3508.47	118376	60
50197261	SM-CTDSK	postcing	0	3	1	95.7235	98.7379	H	15	10	2	3767.5	17	5	0.781842	4650.68	148740	68
11259716	SM-CTDRB	postcing	1	2	1	82.2779	92.5448	K	18	10	2	5404	33	6	-1.02179	4082.29	63351	36
20267709	SM-CTDQX	postcing	0	2	4	91.1348	95.3101	W	70	11	2	3441.5	35	5	0.550409	4125.05	70372	33
11302830	SM-CTDQW	postcing	1	2	4	74.4093	85.8289	T	37	10	2	3736.5	38	2	0.199219	4066.76	81969	40
66754397	SM-CTDQR	postcing	1	2	4	81.4155	84.0301	H	35	7	2	53	20	5	-0.346284	3328.68	74876	39
50100932	SM-CTDQO	postcing	0	1	4	80.9473	91.1184	K	17	8	2	107.5	37	6	0.274029	3136.88	105415	51
65001607	SM-CTDQJ	postcing	0	3	2	88.3121	92.6242	I	42	10	2	3245.5	40	6	2.00623	3862	133792	54
50108886	SM-CTENG	postcing	0	2	1	85.4483	95.614	J	18	8	1	31	36	3	0.0755502	4887.77	107055	53
20726273	SM-CTEGR	postcing	0	1	2	78.9843	87.9918	T	27	7	1	37	37	3	1.19074	3984.96	132489	58
21101658	SM-CTEGQ	postcing	0	3	1	71.9288	83.2909	J	30	6	1	81	26	4	0.944738	NA	80135	36
61827429	SM-CTED8	postcing	0	1	1	80.7721	90.1054	T	27	10	1	1367	34	5	0.697962	3519.5	97536	45
10478041	SM-CTDSW	postcing	1	3	1	68.7858	76.6954	H	50	7	1	6156	11	4	0.617987	4527.57	84866	39.5
20487369	SM-CTDSO	postcing	0	2	2	74.3819	82.8939	H	20	7	1	NA	11	4	-1.93268	3422.29	60208	39
11157783	SM-CTDSJ	postcing	1	2	4	81.1362	90.0698	V	21	11	1	39	16	3	-2.30814	3759.77	80013	55
20260284	SM-CTDSI	postcing	0	1	4	89.5496	98.8528	H	18	9	1	596	18	3	-1.77153	4245.11	64862	41
20500815	SM-CTDSF	postcing	0	2	4	82.4148	90.2971	H	16	6	1	2351	15	5	-1.04505	3541.91	82449	47
50105699	SM-CTDRG	postcing	0	1	4	81.5305	88.7748	U	24	9	1	4480	29	3	-1.82873	4637.74	64306	41
20311676	SM-CTDR3	postcing	0	1	2	77.7221	90.1602	J	41	5	1	6343	29	4	-0.0929634	4111.89	87118	44
21411459	SM-CTDR2	postcing	0	2	1	76.7748	83.1102	U	47	8	1	808	28	5	0.832592	3959.91	85776	39
72650337	SM-CTDQY	postcing	0	3	2	93.2813	97.2895	U	20	7	1	3422	32	6	0.604721	4398.77	77233	36
50409370	SM-CTDQM	postcing	0	2	2	73.6482	80.9254	J	54	5	1	3372	31	11	-0.536625	4541.21	65617	35
34999847	SM-CTDQL	postcing	0	1	1	87.0746	89.8426	T	24	6	1	57	33	5	0.246235	4290.72	72113	35
50103129	SM-CTDQI	postcing	0	2	2	81.6482	89.6674	H	20	7	1	41	7	6	0.0855779	4264.97	107181	53
10290427	SM-CTDQF	postcing	1	3	4	83.3238	96.5065	H	19	9	1	7227	11	4	-1.94352	4098.45	81685	53
10488101	SM-CJEL7	postcing	1	1	4	81.2375	101.248	V	20	9	1	33	17	3	0.558393	3542.49	96047	45
44749170	SM-CTEI8	postcing	0	3	2	82.4367	87.4168	K	25	7	0	NA	35	3	NA	4301.16	92821	39
20907534	SM-CTEEY	postcing	0	1	4	81.0431	82.4038	K	26	4	0	NA	32	2	0.364624	3808.61	85626	41
15420223	SM-CTDSN	postcing	1	3	4	77.0021	85.3552	H	19	8	0	NA	12	5	-0.355959	4691.04	101633	53
21401399	SM-CTDSH	postcing	0	2	1	78.987	82.423	H	25	9	0	NA	9	7	1.03565	3839.79	89901	40
482428	SM-CTDSC	postcing	0	3	1	81.3799	83.6906	H	19	8	0	NA	13	5	0.165129	3877.33	85728	42
20603141	SM-CTDSB	postcing	0	3	4	86.642	91.2361	H	29	10	0	NA	1	5	0.255324	4673.13	78376	38
20922259	SM-CTDRH	postcing	0	2	4	87.2635	98.4257	U	25	6	0	NA	27	5	-1.42422	4133.92	73231	44
20611993	SM-CTDRF	postcing	0	1	4	79.9617	89.6591	U	35	8	0	NA	29	4	-0.299454	3426.38	92688	48
71626373	SM-CTDRD	postcing	1	2	4	91.7728	93.3799	J	14	7	0	NA	39	3	-0.0401311	3749.54	99624	50
20800682	SM-CTDRC	postcing	0	3	1	75.8549	84.7529	N	10	4	0	NA	37	112	NA	4120.74	127877	66
86071821	SM-CTDRA	postcing	0	3	2	79.3183	80.6105	H	17	7	0	NA	10	5	1.10424	4580.15	106398	47
20993308	SM-CTDR9	postcing	0	3	1	73.2129	83.3676	J	42	12	0	NA	36	2	-1.22681	4955.26	71868	42
50102376	SM-CTDQZ	postcing	1	2	4	82.2861	91.0938	H	20	6	0	NA	10	5	1.133	4044.57	97636	43
46000440	SM-CTDQV	postcing	1	2	4	85.7057	89.6427	H	18	6	0	NA	14	5	-0.973292	3603.33	68193	38.5
11327005	SM-CTDQU	postcing	1	2	4	83.0253	88.961	K	36	7	0	NA	34	4	0.62674	4740.29	92475	43
21402016	SM-CTDQT	postcing	0	1	2	85.6537	91.7344	K	27	5	0	NA	37	6	-0.412051	3082.45	68555	36
45115248	SM-CTDQP	postcing	0	3	2	83.7919	87.1157	T	31	7	0	NA	36	2	1.41121	3733.22	91126	39
50107907	SM-CTDQH	postcing	0	3	4	88.011	97.4976	H	46	5	0	NA	16	10	-0.844981	4268.76	81075	45
87410220	SM-CJEFV	wblood	0	3	1	77.7632	84.3066	T	937	329	305	NA	36	1	NA	122.211	13002	46
50101523	SM-CJEHE	wblood	1	3	1	87.1294	96.7146	H	416	179	120	NA	11	1	1.52689	956.919	17703	37
94092977	SM-CJEJ6	wblood	1	2	4	80.6023	82.7132	H	252	132	92	NA	11	15	0.247962	982.533	8119	34
20928183	SM-CJFNG	wblood	0	2	1	79.8686	80.0411	K	297	127	86	NA	38	0	1.17968	477.588	13642	33
33477756	SM-CJEJP	wblood	0	2	1	90.5517	93.1362	U	318	134	84	NA	30	3	1.59523	826.788	22107	45
20576919	SM-CTEEC	wblood	0	2	5	86.7433	95.2033	K	179	97	61	NA	30	3	1.0529	779.273	15001	38.5
20225925	SM-CJEGR	wblood	0	1	4	81.5715	87.8604	U	190	92	60	NA	29	1	1.31379	877.053	16664	38
20453625	SM-CTEDC	wblood	0	3	5	84.5777	91.7837	V	109	61	52	NA	15	5	1.27375	396.949	19827	46
20186901	SM-CTEEB	wblood	0	3	4	82.0972	95.2936	H	170	71	49	NA	10	4	NA	955.955	8409	38
20154287	SM-CJEJ2	wblood	0	3	2	82.0315	90.0315	H	161	76	39	NA	15	7	1.52432	NA	21270	44.5
21413181	SM-CJEI3	wblood	0	3	4	74.1985	76.3587	U	118	68	28	NA	32	2	2.37995	1276.64	30001	47
21138877	SM-CTEDS	wblood	0	3	2	75.6934	86.5489	I	75	40	27	NA	43	2	0.761938	862.043	15080	45
11615242	SM-CTEE5	wblood	1	4	1	65.5469	71.6605	U	141	59	24	NA	28	0	0.468877	560.386	11628	41.5
11453772	SM-CTEE3	wblood	1	3	4	71.1184	80.3149	H	95	53	23	NA	16	3	0.9796	751.8	18795	50
20974481	SM-CJEIO	wblood	0	2	2	85.8727	96.6571	R	62	28	9	NA	3	6	0.200271	670.222	11263	49
20474300	SM-CTEDR	wblood	0	1	4	73.9795	86.3491	T	63	35	8	NA	33	2	0.613673	614.654	15981	52
84417209	SM-CJK4J	wblood	0	2	4	80.6489	89.117	U	33	19	6	NA	28	9	-0.646445	459.714	3061	43
20164059	SM-CJIYP	wblood	0	1	4	81.7906	84.1561	T	34	18	6	NA	13	58	1.33291	509.787	16358	37
11105137	SM-CJFMY	wblood	1	2	4	74.9131	92.397	I	23	13	6	NA	7	67	NA	142.372	2129	33
26011331	SM-CJIZD	wblood	0	2	2	92.1834	95.9617	U	17	10	5	NA	5	64	-0.65263	884.216	2591	37
11656273	SM-CJEHN	wblood	1	1	1	68.2053	82.9541	H	17	13	5	NA	7	51	-0.00818069	186.884	6487	34
50405042	SM-CJEHP	wblood	1	2	1	84.0739	94.6639	K	32	15	4	NA	9	61	-0.527682	608.824	4018	43
11399871	SM-CJEGC	wblood	1	3	4	72.5366	86.13	D	20	13	4	NA	6	73	-0.512989	192.39	3944	41
25300551	SM-CJEGH	wblood	1	2	2	87.0062	88.95	T	31	14	4	NA	35	4	4.87783	2212.82	56427	51
20242958	SM-CJEFX	wblood	0	2	4	80.3231	87.8467	J	17	11	4	NA	28	5	1.48222	NA	15983	34
11459282	SM-CJEIV	wblood	1	3	5	74.7269	79.1047	U	17	12	4	NA	39	11	0.411601	809.957	9970	37
20105242	SM-CJFPF	wblood	0	3	1	72.3943	87.2854	H	14	10	4	NA	5	42	-0.661428	1421.27	2530	37
50403446	SM-CJEJG	wblood	0	1	4	80.4846	89.3087	K	17	11	4	NA	35	0	1.95271	185.243	21772	39
10866165	SM-CJFNK	wblood	1	3	5	74.1821	89.1198	H	12	9	4	NA	7	30	-0.624926	940.176	2407	32
2525608	SM-CJGMZ	wblood	0	3	1	96.9309	101.191	J	10	10	4	NA	8	34	-0.600936	NA	2790	35
20492186	SM-CJK3V	wblood	0	2	4	86.9624	91.8549	U	19	12	3	NA	28	21	2.76585	82.3182	31268	44
20291605	SM-CJEIK	wblood	0	2	2	79.9316	80.4791	H	21	11	3	NA	6	24	NA	140.054	54497	40
10263208	SM-CJEIC	wblood	1	3	2	68.104	84.2574	U	14	10	3	NA	6	57	-0.728059	1125.66	2068	37
11216503	SM-CJGM8	wblood	1	2	1	74.1766	80.1342	U	12	9	3	NA	10	56	-0.664604	703.619	2813	41.5
39405962	SM-CJFMX	wblood	0	2	4	94.1054	101.577	T	16	11	3	NA	11	55	-0.486182	NA	3239	32
21197684	SM-CJEIW	wblood	0	2	4	98.8172	101.514	H	18	9	3	NA	12	6	2.44507	381.588	27322	42
82684406	SM-CJJ1P	wblood	0	1	2	89.7577	95.5756	H	14	9	3	NA	10	5	1.20403	227.488	19226	46
66924745	SM-CJGIX	wblood	0	2	1	94.7625	96.2683	H	13	8	3	NA	1	12	-0.616229	538.919	2536	33
11606935	SM-CJIX4	wblood	1	2	4	95.8823	97.7796	H	15	9	3	NA	16	7	1.40815	749.5	21898	48
50302554	SM-CJEJ4	wblood	1	2	4	90.7817	100.542	U	9	7	3	NA	29	10	0.157543	NA	8874	40
10267798	SM-CJEKA	wblood	1	2	4	74.7214	84.6379	H	47	25	2	NA	12	4	0.333873	70.0851	11980	47
21412752	SM-CJGJ3	wblood	0	2	4	95.3539	99.2279	I	30	13	2	NA	45	5	0.598117	91.0455	10350	34
50403860	SM-CTEDN	wblood	1	3	1	83.6605	85.6016	H	16	10	2	NA	13	0	1.97711	167.714	23076	41
84642424	SM-CJFNJ	wblood	0	1	5	86.9651	91.6468	HV	10	10	2	NA	19	0	0.851046	832.533	14776	42
75675336	SM-CJEHV	wblood	0	2	1	80.9199	92.0849	U	14	13	2	NA	27	13	-0.419342	136.757	4891	43
10514454	SM-CJK5N	wblood	1	3	1	73.6016	79.5346	J	14	9	2	NA	34	0	0.843982	111.784	12267	35
60961592	SM-CJK5H	wblood	0	1	4	80.6543	93.9658	H	17	12	2	NA	6	12	-0.759234	206.414	2002	40
20665307	SM-CJK4M	wblood	0	2	1	90.6174	95.1951	V	13	9	2	NA	17	7	0.78471	143.44	12557	37
20264512	SM-CJEKM	wblood	0	3	1	81.5195	84.4298	K	12	8	2	NA	34	4	0.870591	840.378	12797	36
94430339	SM-CJFPE	wblood	0	3	2	79.4114	86.6037	HV	16	10	2	NA	6	54	-0.533212	237.224	3419	37
20348895	SM-CJFP7	wblood	0	2	2	77.5578	95.9535	H	15	9	2	NA	6	58	-0.719923	91.3469	2067	36
20270920	SM-CTEDQ	wblood	0	3	1	69.5524	72.6653	K	12	9	2	NA	34	0	-0.315444	700.971	5595	42
20120255	SM-CJEIL	wblood	0	1	4	83.9398	99.6961	H	11	9	2	NA	7	20	-0.771371	135.566	2341	49
50101785	SM-CTEI5	wblood	1	2	2	85.4209	88.4928	U	10	8	2	NA	28	2	1.69674	90.3256	22963	45
50301963	SM-CTEDO	wblood	0	2	2	97.8426	100.17	H	9	8	2	NA	11	1	1.25546	735.2	20097	47
99110004	SM-CJEHA	wblood	1	2	4	78.6311	87.6468	J	14	12	2	NA	12	28	-0.737213	100.1	1842	34
21002524	SM-CJK42	wblood	0	3	4	77.2457	84.4408	J	20	9	2	NA	6	41	-0.611815	999.207	2874	37
10218339	SM-CJEGP	wblood	1	1	1	87.9069	90.2943	H	16	9	2	NA	11	5	1.2697	1116.51	16350	38
21128131	SM-CJEHT	wblood	0	2	1	84.1369	99.9644	V	13	8	2	NA	8	40	-0.490856	202.438	3512	35
15436055	SM-CJEKI	wblood	1	2	2	77.1417	91.8001	T	6	6	2	NA	33	2	-0.721035	120.114	2746	48
17929065	SM-CJGMX	wblood	0	3	1	86.1246	91.3758	X	11	9	2	NA	7	22	-0.69468	69.7582	2113	34
20221273	SM-CJIZF	wblood	0	2	1	82.9514	86.2478	J	11	6	2	NA	29	2	1.33553	50.52	17704	40
21272396	SM-CTDT8	wblood	0	3	1	75.2526	87.2005	X	182	82	1	NA	30	3	0.0328045	137.956	11710	59
20399274	SM-CJFMV	wblood	0	2	1	67.9288	83.4305	H	18	11	1	NA	7	76	-0.532059	1013.06	3427	37
3889845	SM-CJIZE	wblood	0	2	2	87.7454	95.5893	U	14	11	1	NA	7	71	NA	115.111	2806	43
72777797	SM-CJGNB	wblood	1	3	1	81.9904	91.7974	T	11	11	1	NA	26	12	-0.806678	885.2	1811	44
20328701	SM-CJEG5	wblood	0	2	4	90.8556	94.0862	T	14	14	1	NA	11	60	NA	229.362	4363	42
50404163	SM-CJGNC	wblood	0	3	1	79.9097	89.013	H	16	12	1	NA	14	3	0.973463	1301.05	19487	52
40510997	SM-CTED4	wblood	0	2	4	87.3867	97.588	X	13	11	1	NA	22	10	-0.839318	1005.3	1647	47
20205705	SM-CJEIB	wblood	0	2	1	71.6085	79.6304	T	11	11	1	NA	31	32	-0.578828	835.913	5283	63
10901987	SM-CJGJ2	wblood	1	2	2	73.399	85.8508	I	20	10	1	NA	43	3	1.19501	648.093	18732	45
20139562	SM-CJFOQ	wblood	0	1	4	71.7098	87.6687	J	13	10	1	NA	11	73	-0.475572	678.757	5986	58
50302716	SM-CJK5P	wblood	0	1	4	83.0226	92.4517	K	11	10	1	NA	35	10	-0.393365	100.8	5812	49
50402729	SM-CJJ1C	wblood	0	1	4	76.0657	87.2225	U	14	11	1	NA	6	35	-0.705832	150.438	2102	35
11310718	SM-CJEHL	wblood	1	2	2	79.9343	80.5339	H	15	9	1	NA	9	18	1.65597	153.697	18598	37
41285665	SM-CJJ1F	wblood	0	3	1	80.1314	91.3402	H	11	8	1	NA	12	29	-0.303387	710.944	5148	38
58199939	SM-CJJ17	wblood	0	1	4	83.2936	93.848	U	10	8	1	NA	12	33	-0.748567	270.947	2134	41
27313862	SM-CJIZL	wblood	0	3	1	93.3279	97.2074	H	9	8	1	NA	10	1	-0.613722	1597.91	3402	44
20898476	SM-CTECQ	wblood	0	1	4	84.6407	98.6913	D	8	8	1	NA	28	11	-0.834209	104.098	1332	37
20989910	SM-CJEIN	wblood	0	3	4	91.332	98.8611	U	22	10	1	NA	28	1	2.8141	791.126	33465	46.5
50302978	SM-CJFNY	wblood	0	3	2	87.2416	94.319	U	12	10	1	NA	41	2	1.26432	396.348	20175	47
50199993	SM-CTECX	wblood	0	1	3	77.8563	92.8816	H	11	10	1	NA	9	5	-0.900791	82.3404	1035	44
50103093	SM-CJJ1I	wblood	0	3	1	76.3422	90.1355	J	19	9	1	NA	42	4	0.0374276	119.023	8771	44
50303145	SM-CJEIJ	wblood	0	2	2	84.6489	87.2115	T	13	9	1	NA	37	5	1.72612	154.636	22695	44
50106028	SM-CTEDD	wblood	1	4	2	65.7112	65.9932	J	12	9	1	NA	31	1	1.50697	58.5581	20888	44
70421820	SM-CTED1	wblood	0	1	2	85.1663	90.141	U	11	9	1	NA	29	0	-0.856028	72	1436	45
14726154	SM-CJIYY	wblood	1	1	2	84.345	91.3183	J	11	9	1	NA	33	4	-0.570618	258.459	4099	48
20774339	SM-CJEK6	wblood	0	3	2	69.3114	84.5585	H	10	9	1	NA	7	14	-0.816087	150.739	1891	48
11353057	SM-CJGM4	wblood	1	2	1	92.6516	92.8296	U	10	9	1	NA	7	54	-0.699545	1439.35	2082	34
46178577	SM-CJJ16	wblood	0	2	2	73.9466	85.9001	V	11	8	1	NA	10	36	-0.472674	184.811	4565	44
20974517	SM-CJFPH	wblood	0	3	1	79.6797	83.8385	H	11	8	1	NA	13	3	1.59666	48.973	21136	43
21174691	SM-CJK3G	wblood	0	1	4	84.2902	95.0418	T	11	8	1	NA	36	1	0.497376	792.471	12849	45
20767628	SM-CJGIT	wblood	0	3	2	74.9322	86.8364	X	9	8	1	NA	30	2	1.348	858.511	14238	32
20959216	SM-CJEHZ	wblood	0	2	4	76.7474	97.5934	HV	8	8	1	NA	11	8	-0.407518	47.0455	5798	50
20920653	SM-CJK41	wblood	0	2	4	88.7556	102.502	V	11	7	1	NA	6	24	-0.697599	104.651	2156	35
20925996	SM-CJFP4	wblood	0	2	4	84.6899	100.334	J	10	7	1	NA	28	1	-0.62838	859.805	3393	45.5
11494091	SM-CJGND	wblood	1	3	1	78.3162	78.5435	H	9	7	1	NA	6	6	0.79692	159.429	12300	36
50304998	SM-CJFMW	wblood	0	1	4	84.0739	97.1745	H	9	7	1	NA	19	5	-0.670673	398.682	3199	48
11198390	SM-CJFNT	wblood	1	2	1	67.0281	82.0808	H	7	7	1	NA	12	11	-0.695007	114.833	2173	35
10495100	SM-CJIX2	wblood	1	1	4	79.8385	84.8323	H	12	10	1	NA	14	38	0.0042866	912.417	8884	46
10261026	SM-CJEIX	wblood	1	3	1	78.3025	80.9446	J	18	9	1	NA	36	3	1.92498	877.909	27653	50
20550027	SM-CJK4N	wblood	0	2	2	74.2971	80.0493	H	14	9	1	NA	10	18	0.785957	1031.59	16641	49
20180815	SM-CJEKC	wblood	0	2	2	78.6311	90.705	U	12	9	1	NA	41	12	NA	131.1	15667	45
50108336	SM-CJJ1J	wblood	0	3	1	76	89.4237	J	10	9	1	NA	8	24	-0.875866	145.581	1311	46.5
10473384	SM-CJEHU	wblood	1	3	1	67.7043	83.8713	N	10	9	1	NA	34	6	-0.239952	949.455	5305	36
21180423	SM-CJJ1T	wblood	0	3	1	68.4271	79.7892	J	10	9	1	NA	39	2	1.27113	266.429	20235	47
39136480	SM-CJEHQ	wblood	0	2	4	92.3231	103.458	U	20	8	1	NA	32	44	0.884808	95.551	15758	44
20202806	SM-CJFOV	wblood	0	3	4	73.7248	95.3812	N	10	8	1	NA	9	39	-0.541393	85.3778	4271	47
11471260	SM-CJIWW	wblood	1	3	4	87.1485	90.2998	H	9	8	1	NA	11	16	2.25327	63.8222	30729	50
20934339	SM-CJK3R	wblood	0	3	5	86.2231	91.4606	U	8	8	1	NA	12	31	-0.803191	170.792	2007	48
22776575	SM-CJEG4	wblood	0	3	1	85.5387	89.1034	U	11	7	1	NA	34	4	0.505148	78.7917	13919	48.5
5102083	SM-CJJ1A	wblood	0	2	2	87.4278	95.0828	K	10	7	1	NA	35	10	0.528488	122.471	12820	44
10100574	SM-CJFOS	wblood	1	3	1	73.7139	83.5373	K	8	7	1	NA	6	61	-0.858017	55	1640	52
20909680	SM-CJEJV	wblood	0	1	4	82.5599	96.9582	HV	8	7	1	NA	8	15	-0.7051	943.957	2167	36
3713990	SM-CTEET	wblood	1	2	1	87.6687	87.9288	H	7	7	1	NA	17	1	-0.688468	144.439	2849	45
20365116	SM-CTEE6	wblood	0	3	2	75.6167	82.4641	T	7	7	1	NA	37	1	NA	88.4545	4571	47
21176459	SM-CJEHD	wblood	0	2	4	86.3819	98.0315	H	13	6	1	NA	11	3	1.12136	126.163	17306	43
10902992	SM-CJEK9	wblood	1	3	1	78.4066	88.5777	H	8	6	1	NA	7	40	-0.548295	88.5238	3404	38
20951100	SM-CJK3T	wblood	0	3	6	82.152	90.2505	X	7	6	1	NA	22	16	-0.643836	207.5	2867	40
20821943	SM-CTEDG	wblood	0	2	2	80.6051	89.2211	H	11	9	1	NA	9	8	-0.802555	983.07	1845	44
45984063	SM-CJGN5	wblood	0	3	4	88.0739	96.104	H	11	8	1	NA	9	15	-0.682852	571.067	2832	44
61215831	SM-CTEIK	wblood	0	2	4	88.6899	90.3244	H	8	8	1	NA	11	3	-0.7507	1020.58	2944	57
33781047	SM-CJJ1B	wblood	0	3	1	80.0329	93.1253	U	8	8	1	NA	30	2	-0.837512	65.2609	1486	42
20233939	SM-CJGIN	wblood	0	2	2	88.1123	100.821	J	12	7	1	NA	29	1	1.34249	855.191	18644	42
81874628	SM-CJJ1O	wblood	0	1	4	87.9617	99.373	H	11	7	1	NA	6	51	-0.609126	889.875	3049	39
20939708	SM-CJEKE	wblood	0	3	1	78.59	93.6427	T	10	7	1	NA	6	72	0.286872	231.92	8613	35
11275158	SM-CJIZ8	wblood	1	3	5	77.7769	86.4613	I	9	7	1	NA	32	2	0.770742	68.2078	15491	46
54458919	SM-CJEJS	wblood	0	3	1	84.6051	90.1766	H	8	7	1	NA	8	2	-0.703954	123.2	2658	44
20819999	SM-CJFO8	wblood	0	1	4	83.5181	96.1533	HV	8	7	1	NA	10	9	-0.685289	194.706	2748	43
11331231	SM-CTDT7	wblood	1	4	1	80.3176	81.1116	H	8	7	1	NA	14	2	1.457	149.143	20476	44
18932470	SM-CJEI9	wblood	0	3	1	76.909	87.6413	T	8	7	1	NA	16	20	-0.827205	834.195	1791	48
32016379	SM-CJK3E	wblood	0	2	1	82.0616	92.7392	K	7	7	1	NA	13	51	-0.520172	683.333	5027	53
11259428	SM-CJEK1	wblood	1	1	4	65.9521	83.948	K	14	6	1	NA	11	53	-0.663795	133.292	3125	46
45212640	SM-CJEJQ	wblood	0	2	4	88.449	100.895	H	11	6	1	NA	5	52	-0.562667	122.381	3041	35
10516762	SM-CJGM7	wblood	1	3	2	68.8816	79.3758	H	11	6	1	NA	9	7	-0.676163	130.87	3084	47
50400835	SM-CJIZS	wblood	1	3	1	76.4025	86.7023	H	6	6	1	NA	9	3	-0.659515	145.045	3265	47.5
20185860	SM-CJK4H	wblood	0	2	4	86.2888	94.5435	H	13	5	1	NA	16	4	1.59455	105.86	21119	43
20674902	SM-CTEEF	wblood	0	1	4	72.9117	80.7365	K	11	5	1	NA	33	0	-0.912888	124.171	914	43
20594407	SM-CTEDZ	wblood	0	1	4	83.0746	98.0287	H	8	5	1	NA	10	0	-0.836122	755.067	1889	53
20204114	SM-CJFNA	wblood	0	1	4	72.3039	90.5298	H	10	9	1	NA	3	20	-0.750184	108.353	3053	59
20897173	SM-CJEHF	wblood	0	3	1	73.807	89.2813	J	10	8	1	NA	14	21	-0.755377	386.261	2234	44
20368015	SM-CJGIP	wblood	0	2	2	90.2861	92.2574	U	13	6	1	NA	28	6	1.63175	155.351	22415	45
51624179	SM-CTEIP	wblood	0	1	4	88.8925	91.8001	H	11	6	1	NA	15	3	1.48375	1106.12	18815	40
20532115	SM-CJK5G	wblood	0	3	4	76.3943	89.7276	V	9	6	1	NA	6	25	-0.777644	130.7	2330	50
61142759	SM-CJIYW	wblood	0	3	1	88.2245	92.3066	U	9	5	1	NA	30	0	1.02802	860.526	15014	39
20201891	SM-CJFOK	wblood	0	2	2	81.3881	100.767	H	8	5	1	NA	6	39	-0.568135	679.224	3091	36
10275964	SM-CTEI9	wblood	1	2	4	86.1164	93.8782	V	5	4	1	NA	12	1	-0.728848	66.4681	2397	43
50109477	SM-CJIWY	wblood	1	2	2	80.9144	89.3717	H	16	12	0	NA	9	27	1.13477	NA	18629	46
20280666	SM-CJJ18	wblood	0	3	1	87.2444	101.09	H	11	11	0	NA	10	6	-0.783392	56.3871	2003	44
21403733	SM-CTEDA	wblood	0	3	2	87.6797	96.4408	H	12	10	0	NA	11	12	-0.643596	NA	3586	50
50108174	SM-CJGIV	wblood	0	2	1	79.2526	82.256	J	11	10	0	NA	33	1	1.21594	74.4324	15547	37
98388248	SM-CTDT9	wblood	0	1	4	77.6838	90.59	H	10	10	0	NA	17	1	-0.782588	294.722	2238	49
20584923	SM-CJEK7	wblood	0	2	1	80.1834	94.2313	K	9	9	0	NA	9	29	-0.785313	861.064	1942	43
21117192	SM-CJK3O	wblood	0	3	1	85.0431	90.9322	H	19	12	0	NA	8	15	0.935309	99.7391	16542	45
20390027	SM-CJK45	wblood	0	1	4	81.3306	87.2416	U	17	11	0	NA	30	3	1.63972	716.273	28977	58
10675906	SM-CJEJH	wblood	1	2	2	80.2574	96.3176	H	13	11	0	NA	9	6	-0.84019	200.686	1587	45.5
86094238	SM-CTEI6	wblood	0	3	4	86.1492	86.8638	U	13	11	0	NA	14	14	-0.89152	111.043	1263	50
7287209	SM-CJK46	wblood	0	2	4	96.449	101.473	J	12	11	0	NA	28	5	-0.658229	106.085	3104	45
20914669	SM-CJIWX	wblood	0	2	4	82.5051	91.2799	H	17	10	0	NA	6	7	1.67669	NA	23807	47
65736039	SM-CTEEU	wblood	1	3	2	86.0753	90.6886	H	12	10	0	NA	11	0	-0.719182	189.129	2590	45
50500136	SM-CJEJR	wblood	0	4	1	68.7693	75.9945	H	11	10	0	NA	12	0	1.33553	698.731	19917	45
50401390	SM-CJEK4	wblood	1	2	4	84.4682	97.7933	T	11	10	0	NA	33	0	-0.414344	181.745	5390	47
52311825	SM-CJEJO	wblood	1	3	2	78.6557	85.4319	H	13	9	0	NA	14	7	0.702894	1229.16	13934	43
91018909	SM-CJGIY	wblood	1	3	5	90.2067	91.1677	HV	12	9	0	NA	6	39	-0.757366	58.64	2268	45
11652071	SM-CJEIH	wblood	1	2	5	80.961	84.9062	I	11	8	0	NA	40	2	3.23716	292	36752	46
20970441	SM-CJK4C	wblood	0	1	4	86.1218	96.0876	H	10	8	0	NA	12	1	1.08453	321.319	17207	43.5
20557542	SM-CTEIA	wblood	0	2	4	75.2225	80.8405	J	10	8	0	NA	30	1	0.0312001	155.644	9116	46
10101039	SM-CJJ1G	wblood	1	2	4	83.4141	92.2984	I	10	8	0	NA	35	1	-0.806619	89.2093	1935	47
11166252	SM-CJFMU	wblood	1	2	1	69.2266	87.6468	H	9	8	0	NA	8	18	-0.708743	222.727	2559	43
20574151	SM-CTECP	wblood	0	2	2	77.1034	98.0068	H	8	8	0	NA	12	1	-0.870073	140.044	1259	43
21175732	SM-CJEJY	wblood	0	2	4	77.2238	94.872	T	8	8	0	NA	32	1	-0.336709	85.8734	7043	54.5
20104101	SM-CJEFS	wblood	0	3	4	87.499	101.944	U	8	8	0	NA	36	5	-0.624121	83.625	3467	46
20282974	SM-CJFOA	wblood	0	2	1	78.6804	97.5524	H	13	10	0	NA	7	5	-0.895648	159.286	906	37
11455530	SM-CJIZP	wblood	1	3	6	65.0349	76.271	J	13	10	0	NA	34	1	1.08812	108.4	20208	51
20160019	SM-CJFOR	wblood	0	1	4	75.9206	94.2669	H	11	10	0	NA	11	6	-0.74709	165.955	2250	43
10929637	SM-CJIWS	wblood	1	3	2	71.6961	81.3005	T	11	10	0	NA	38	2	1.26777	NA	17626	41
10208143	SM-CJK3P	wblood	1	3	3	73.8891	81.0951	U	14	9	0	NA	30	3	1.31608	75.7447	19314	44
11392518	SM-CJEK3	wblood	1	3	4	80.9911	98.2204	H	12	9	0	NA	11	11	-0.676521	720.125	2622	40
21180847	SM-CJIX1	wblood	0	3	1	74.36	93.2485	HV	12	9	0	NA	15	1	-0.637882	660.089	3130	43
50106154	SM-CJEIP	wblood	0	2	1	88.3094	101.21	V	11	9	0	NA	12	3	-0.798515	573.979	1921	45
21155774	SM-CJIYL	wblood	0	3	1	82.653	86.9185	U	9	9	0	NA	9	27	-0.879567	384.5	1210	44
20165190	SM-CJGJA	wblood	0	3	2	80.731	81.4976	H	9	9	0	NA	11	1	1.4923	854.424	21711	46
20780035	SM-CJEJK	wblood	0	1	4	76.0657	88.1834	H	16	8	0	NA	4	21	-0.64093	NA	2961	41
64287431	SM-CJJ1Q	wblood	0	3	2	92.3395	100.339	I	14	8	0	NA	18	35	-0.790305	582.727	1946	44
20124619	SM-CJEG7	wblood	0	2	4	76.5558	88.3696	U	12	8	0	NA	18	18	-0.689693	112.143	3091	49
4127190	SM-CJJ1M	wblood	0	3	1	79.7207	88.6379	U	12	8	0	NA	21	9	-0.790121	443.7	1859	42
68015667	SM-CJJ1H	wblood	1	2	6	81.796	85.8973	J	9	8	0	NA	6	29	-0.85219	63.0769	1501	46
46910335	SM-CJEJT	wblood	0	2	2	79.1622	88.8323	JT	13	7	0	NA	9	92	-0.844327	120.389	1313	38.5
26992537	SM-CTDTB	wblood	0	2	1	88.3504	89.692	H	10	7	0	NA	14	6	-0.506811	61.3478	4965	51
10485914	SM-CJFOJ	wblood	1	3	4	80.6078	84.4353	T	10	7	0	NA	39	2	1.19944	77.5238	17101	41
50402305	SM-CJEGF	wblood	1	2	4	75.1266	86.7461	T	9	7	0	NA	34	3	-0.699785	830.091	2570	42
34779151	SM-CJFOW	wblood	1	3	1	79.7974	86.3025	H	8	7	0	NA	10	10	-0.677136	68.6667	3010	46
10284019	SM-CJIX8	wblood	1	2	2	70.371	89.7823	H	8	7	0	NA	11	1	-0.639312	129.469	3191	44
74753465	SM-CJEJM	wblood	0	2	4	84.7228	91.9452	H	7	7	0	NA	12	4	-0.743864	554.6	2276	43
50101659	SM-CJIYM	wblood	1	3	1	84.5859	89.3525	J	16	12	0	NA	36	5	0.988316	126.622	16989	45
86177506	SM-CJK3X	wblood	0	2	4	87.1896	92.783	H	16	9	0	NA	3	25	-0.677588	599.961	2614	40
20261613	SM-CJEGS	wblood	0	4	1	74.4942	91.1376	X	12	9	0	NA	7	36	-0.848969	65.5918	1562	47
50301125	SM-CJK43	wblood	0	2	1	87.5017	92.0712	H	10	9	0	NA	14	2	NA	NA	18173	49
20312979	SM-CTEIO	wblood	0	2	1	89.3717	90.1602	I	10	9	0	NA	19	12	-0.827718	192.046	1377	37
60725338	SM-CJK3D	wblood	0	2	1	84.0958	90.7132	H	9	9	0	NA	7	26	-0.760196	804.93	2294	46
22789958	SM-CJJ1N	wblood	1	2	4	88.7392	99.165	U	13	8	0	NA	12	30	-0.730035	37.625	2554	46
91707643	SM-CJK4I	wblood	1	2	2	83.8439	90.4394	J	12	8	0	NA	12	50	-0.743264	179.158	2493	47
20882194	SM-CJEI2	wblood	0	1	4	73.8919	86.1821	H	11	8	0	NA	9	10	NA	NA	1966	47
20187204	SM-CTEDE	wblood	0	2	1	72.6845	88.909	H	11	8	0	NA	16	18	-0.52169	814.712	4019	42.5
50100518	SM-CJFN6	wblood	1	3	1	87.5428	89.0459	U	11	8	0	NA	30	4	0.838003	143.35	18167	52
21155350	SM-CJFN3	wblood	0	1	4	75.2225	89.5797	U	9	8	0	NA	21	14	-0.869855	67.9216	1466	50
20372539	SM-CJK5L	wblood	0	1	4	80.7721	85.64	U	9	8	0	NA	27	0	-0.247216	258.789	7008	48
11389397	SM-CJFOT	wblood	1	3	1	65.7331	82.4339	X	9	8	0	NA	30	7	-0.168988	875.3	7551	47
14452889	SM-CJIYX	wblood	0	2	1	85.41	93.1526	U	9	8	0	NA	30	10	-0.611033	81.087	3502	45
20170179	SM-CJEHS	wblood	0	3	5	72.8186	90.8528	U	9	8	0	NA	37	0	-0.788292	114.417	1918	43
34962204	SM-CJK5J	wblood	1	3	1	81.9329	87.2799	J	9	8	0	NA	39	6	-0.432046	72.1304	6125	55
50303271	SM-CTEEO	wblood	1	2	2	89.5414	94.3984	I	9	8	0	NA	41	2	-0.652656	159.902	3151	45
11165535	SM-CTEIC	wblood	1	2	1	73.1499	86.2313	H	8	8	0	NA	8	0	-0.797192	124.294	1696	39.5
82617423	SM-CJEIR	wblood	0	1	1	64.7009	77.8207	U	8	8	0	NA	16	44	-0.601317	83.8636	3345	42
50102952	SM-CJIZI	wblood	1	2	3	81.3361	83.384	U	8	8	0	NA	26	2	-0.737088	57.8298	2439	45
50408789	SM-CJEJE	wblood	0	3	1	80.0712	88.4764	J	8	8	0	NA	27	7	-0.583524	78.6341	3651	44
69577198	SM-CTEIJ	wblood	0	1	4	82.3765	91.7563	L	8	8	0	NA	39	6	NA	120.089	51618	39
18920002	SM-CTEEA	wblood	0	2	1	92.6653	102.653	J	8	8	0	NA	41	0	-0.824217	153.353	1780	47
20984415	SM-CJIYR	wblood	0	2	2	83.4497	94.8747	H	14	7	0	NA	11	3	0.895086	128.727	17283	48
50401264	SM-CTECV	wblood	0	2	2	83.7728	86.1903	H	12	7	0	NA	10	1	0.734901	814.982	14852	45
50105437	SM-CJIZJ	wblood	0	3	1	75.6742	80.0575	H	10	7	0	NA	12	9	-0.00041166	102.522	8459	44
11478659	SM-CJK3Z	wblood	1	2	4	86.0041	91.3155	H	10	7	0	NA	12	0	1.25342	86.5909	14098	33
10116694	SM-CTEIF	wblood	1	2	4	80.1807	86.1164	I	10	7	0	NA	32	20	NA	128.578	19370	41
39484737	SM-CJIWU	wblood	1	3	3	78.3847	86.2916	U	9	7	0	NA	16	16	-0.727101	1183.02	2355	42
37178462	SM-CJIX5	wblood	1	3	1	77.6564	82.6913	H	8	7	0	NA	8	5	-0.86263	72.9796	1411	46
11349821	SM-CJFMZ	wblood	1	2	5	65.4511	77.7988	H	8	7	0	NA	13	0	-0.81947	103.298	1628	42
10395197	SM-CJK5I	wblood	1	2	1	79.5784	85.4976	H	8	7	0	NA	15	10	1.18849	70.7619	18262	44
20207437	SM-CTEDB	wblood	0	1	4	72.564	87.1294	U	8	7	0	NA	30	2	-0.843102	887.81	1545	45
21176585	SM-CTEIQ	wblood	0	2	4	83.5346	88.8515	J	8	7	0	NA	39	3	-0.680872	156.359	3172	49
82624422	SM-CJJ1S	wblood	0	3	2	88.011	92.5503	V	7	7	0	NA	15	2	0.453441	108.762	13865	50
32689956	SM-CTECZ	wblood	0	3	6	88.219	91.8001	U	7	7	0	NA	28	6	0.57447	1266.48	15299	51
20682204	SM-CTECR	wblood	0	3	1	73.5524	90.5435	J	7	7	0	NA	30	2	-0.851306	492.171	1607	49
10442413	SM-CJGI2	wblood	1	1	2	81.2977	87.7372	J	7	7	0	NA	38	3	-0.513908	178.622	4177	43.5
68525196	SM-CJEGI	wblood	1	2	2	89.9411	92.961	H	10	6	0	NA	6	29	-0.925926	206.914	903	48
10298957	SM-CJFO9	wblood	1	2	4	70.1465	82.371	H	8	6	0	NA	11	16	NA	NA	4761	48
11681508	SM-CJEJ5	wblood	1	2	1	74.9021	85.8179	T	8	6	0	NA	33	1	1.14746	189.442	24034	59
21135680	SM-CTDTE	wblood	0	2	4	80.6598	95.373	T	7	6	0	NA	24	10	-0.84509	673.522	1732	51
21151608	SM-CJIZQ	wblood	0	2	1	67.1458	85.8946	J	7	6	0	NA	36	0	-0.335826	1028.82	4917	38
10684501	SM-CJGN1	wblood	1	1	4	76.2136	83.1321	N	7	6	0	NA	38	2	1.30912	146.25	17506	40
20892128	SM-CTED2	wblood	0	2	4	77.6235	94.4586	V	6	6	0	NA	17	1	-0.809963	120.818	1865	46
20197364	SM-CJEKL	wblood	0	2	4	73.6674	88.7912	K	6	6	0	NA	34	1	-0.833861	127.814	1659	46
20133764	SM-CJIYQ	wblood	0	2	5	87.8385	90.9021	W	6	6	0	NA	37	2	-0.599672	151.958	3278	41
20131870	SM-CTDTD	wblood	0	1	2	73.3361	90.4887	H	10	9	0	NA	14	1	-0.872017	930.727	1359	47
20583594	SM-CTECL	wblood	0	2	2	76.7337	91.3155	W	9	9	0	NA	38	0	-0.816508	74.625	1612	41
20208992	SM-CJEGO	wblood	0	1	4	83.4935	95.2909	H	12	8	0	NA	7	37	-0.7059	122.211	2702	45
46547648	SM-CJK3W	wblood	1	2	4	83.4716	91.6906	H	11	8	0	NA	7	9	-0.617147	968.955	2607	34
20115276	SM-CJIWV	wblood	0	2	4	75.154	85.024	H	11	8	0	NA	16	4	1.14818	93.6596	22412	55
20522343	SM-CJEJZ	wblood	0	2	2	76.4928	97.4511	U	10	8	0	NA	6	36	-0.752772	189.698	2358	46
44751386	SM-CJK4G	wblood	0	3	1	86.8036	97.4921	W	10	8	0	NA	14	37	-0.795278	109.333	1905	44
16621574	SM-CJEKG	wblood	0	2	1	86.0479	89.3032	H	9	8	0	NA	6	35	-0.683251	135.87	2893	45
10262905	SM-CTEE4	wblood	1	2	4	88.2409	90.6886	H	9	8	0	NA	11	2	2.13016	1440.3	27801	47
21000630	SM-CJFN9	wblood	0	2	4	80.8953	89.3936	A	8	8	0	NA	4	28	-0.831595	173.771	1788	49
50103705	SM-CJEJ3	wblood	0	2	4	83.332	88.3477	U	11	7	0	NA	12	30	-0.736122	131.234	2284	42
15143863	SM-CJEGV	wblood	1	2	4	81.525	88.0465	U	11	7	0	NA	27	5	2.35283	140.744	26596	42
5331374	SM-CJGHZ	wblood	0	2	2	87.9562	101.495	H	10	7	0	NA	9	8	-0.549724	425.532	4019	45
84653463	SM-CJJ1E	wblood	0	2	2	82.6146	89.4182	K	10	7	0	NA	31	10	-0.474239	NA	4190	40.5
22813029	SM-CJEI4	wblood	1	3	4	79.8412	85.6153	K	10	7	0	NA	35	3	NA	895.256	18321	46
21135554	SM-CTEEL	wblood	0	2	4	72.3778	92	H	9	7	0	NA	16	2	-0.520856	181.909	4073	43
11409232	SM-CJGIM	wblood	1	3	2	76.8761	80.0986	K	9	7	0	NA	33	3	1.71873	95.7551	22634	44
91921829	SM-CJGM9	wblood	0	3	1	84.5558	89.3032	H	8	7	0	NA	6	28	-0.636098	973.75	3510	48
50400259	SM-CJK4A	wblood	1	3	5	76.7255	90.5133	H	8	7	0	NA	13	12	-0.620869	112.048	3609	47.5
87410220	SM-CTEMN	wblood	0	3	1	77.7632	84.3066	T	8	7	0	NA	36	1	NA	673.451	13002	46
10518782	SM-CTEDU	wblood	1	1	4	79.5483	87.5674	N	8	7	0	NA	37	3	1.559	824.565	21317	44
60269051	SM-CJEHY	wblood	0	2	2	83.8987	89.18	H	7	7	0	NA	8	15	-0.776418	492.72	2201	47
11469504	SM-CJEIE	wblood	1	3	2	78.4011	93.5469	I	7	7	0	NA	19	27	-0.734598	3633.91	3608	66
33332646	SM-CJEKH	wblood	0	2	4	75.1677	89.0267	H	12	6	0	NA	15	3	0.36619	181.915	33127	46
10499302	SM-CJGMA	wblood	1	3	5	94.0151	95.7892	H	10	6	0	NA	10	9	-0.650789	185.652	3026	43
5779736	SM-CTEMG	wblood	0	2	4	86.538	89.18	H	10	6	0	NA	13	3	0.109068	137.474	10000	47
50101947	SM-CTEDF	wblood	0	2	2	80.4435	82.4449	H	10	6	0	NA	15	1	NA	106.186	8862	39
94722642	SM-CJEHM	wblood	0	3	2	80.8734	84.6489	H	10	6	0	NA	18	9	1.36236	103.87	19248	43
82317494	SM-CJJ1R	wblood	1	2	4	79.2909	84.3203	H	8	6	0	NA	4	24	-0.540955	117.667	4002	44
20191566	SM-CJEKF	wblood	0	3	4	83.7919	102.382	U	8	6	0	NA	7	28	-0.770826	239.216	2346	49
50108200	SM-CTEDP	wblood	0	2	4	89.4565	101.577	H	8	6	0	NA	11	1	1.5718	211.506	23370	48
20201927	SM-CJGIR	wblood	0	2	2	80.0329	93.6318	X	8	6	0	NA	13	48	-0.727355	982.279	2353	42
39800111	SM-CJJ1D	wblood	0	2	4	87.9261	98.5982	U	8	6	0	NA	29	6	0.770553	42.5116	17173	51
15218541	SM-CJEFU	wblood	1	2	1	81.6181	81.9384	K	8	6	0	NA	37	14	1.17375	97.8868	18965	46
95491648	SM-CJIZO	wblood	1	3	1	83.2005	85.796	H	7	6	0	NA	9	16	0.288336	84.3043	12318	50
50106578	SM-CTEN3	wblood	0	2	1	76.4216	86.6475	H	7	6	0	NA	10	3	-0.435755	71.283	83580	46
10216869	SM-CJFPI	wblood	1	3	4	65.3854	82.0123	U	7	6	0	NA	27	23	-0.540939	118.372	4275	47
50402693	SM-CJEI5	wblood	1	3	4	80.0986	91.3648	H	6	6	0	NA	6	55	-0.530967	172.2	4270	46
50408815	SM-CTENA	wblood	1	2	4	92.3094	93.692	H	6	6	0	NA	12	1	-0.742995	81.3617	2283	43
10383017	SM-CTEIL	wblood	1	3	1	77.744	87.8686	K	6	6	0	NA	23	8	-0.749176	223.826	2389	46
37712486	SM-CTELZ	wblood	0	2	1	90.9158	100.526	U	6	6	0	NA	27	0	-0.712363	81.2	2471	42
21158709	SM-CTEID	wblood	0	1	4	85.0185	85.7522	U	6	6	0	NA	28	22	-0.388052	1132.7	6100	51
20934889	SM-CTECY	wblood	0	3	2	80.0082	97.0294	T	6	6	0	NA	33	1	-0.461987	95.8919	4706	44.5
39989287	SM-CJK3B	wblood	1	3	1	82.7406	89.0869	H	9	5	0	NA	4	30	-0.765139	103.492	2594	53
86420222	SM-CJJ19	wblood	1	2	1	78.7105	88.8925	H	8	5	0	NA	6	14	-0.801379	101.545	1939	46
20223617	SM-CTED3	wblood	0	1	4	80.3012	97.4264	H	8	5	0	NA	15	1	-0.710481	242.846	2545	43
20297403	SM-CJEJW	wblood	0	2	4	69.1088	85.243	H	7	5	0	NA	4	23	-0.56686	131.137	3444	40
21001519	SM-CJEI1	wblood	0	2	1	71.4743	81.18	U	7	5	0	NA	8	26	-0.80923	152	1912	47
51400993	SM-CJGIS	wblood	0	3	2	81.7851	89.7276	H	7	5	0	NA	11	5	-0.429114	78.3889	5148	46
31908032	SM-CJFN5	wblood	0	2	1	90.1574	93.2841	T	7	5	0	NA	14	26	-0.809662	819.628	1624	40
50401976	SM-CJGIZ	wblood	1	3	1	89.7112	90.8775	H	6	5	0	NA	13	3	1.99589	218.115	26052	46
11072071	SM-CJIZ1	wblood	1	3	1	78.0096	87.9535	U	5	5	0	NA	16	25	-0.770461	156.711	1774	37
10484873	SM-CJEKJ	wblood	1	3	4	69.4073	87.8631	A	9	8	0	NA	40	1	-0.378365	1064.49	6314	52
20794261	SM-CJFN4	wblood	0	1	4	72.7584	82.3737	U	10	7	0	NA	16	18	-0.676421	62.8052	3344	51
21000478	SM-CJEIS	wblood	0	3	1	65.6208	79.2663	H	9	7	0	NA	7	50	-0.620757	82.5417	2964	39
20534423	SM-CJK3Y	wblood	0	3	1	75.2033	86.0424	H	9	7	0	NA	7	17	-0.817162	860.81	1411	36
10395359	SM-CJGI6	wblood	1	3	1	83.5784	85.2512	H	9	7	0	NA	11	5	1.16057	996.222	17622	43
33321607	SM-CJEGJ	wblood	1	3	1	82.2971	92.5613	H	8	7	0	NA	10	3	-0.444351	131.897	5671	52
84955962	SM-CJEHH	wblood	1	2	2	73.3415	79.499	H	8	7	0	NA	14	2	-0.608187	940.75	3526	45
15110134	SM-CJIYN	wblood	1	2	4	85.5387	87.6496	V	8	7	0	NA	16	0	1.8139	885.2	26080	49
14184286	SM-CJFO7	wblood	0	2	1	73.755	79.6824	H	7	7	0	NA	9	2	-0.858742	79.907	1209	38.5
20344143	SM-CTEIR	wblood	0	2	4	80.6242	93.3361	H	7	7	0	NA	11	0	-0.806082	199.143	1981	48
15844425	SM-CJGIQ	wblood	1	3	1	66.1875	76.8186	T	16	6	0	NA	34	1	1.27045	794.667	18077	42
95939725	SM-CJEGN	wblood	0	1	4	82.7899	92.293	H	12	6	0	NA	7	28	-0.674393	93.2	2572	39
20447343	SM-CJFN2	wblood	0	1	4	74.8775	88.2793	H	10	6	0	NA	6	14	-0.813112	768.981	1718	43
18659212	SM-CJGI1	wblood	1	3	2	88.2957	91.7317	H	10	6	0	NA	7	61	-0.494972	104.488	3485	35
20906079	SM-CJIWT	wblood	0	2	4	68.6105	77.7988	T	10	6	0	NA	34	0	1.09397	919.87	13112	33
21405627	SM-CJK5K	wblood	0	3	2	88.6927	94.0041	H	9	6	0	NA	12	1	1.02544	67.1739	20378	53
70917649	SM-CJEG3	wblood	0	3	1	84.3313	91.5537	T	9	6	0	NA	31	6	-0.747526	6281.43	2142	41
20569910	SM-CJK3S	wblood	0	3	2	71.6632	83.7454	U	9	6	0	NA	32	4	1.42803	108.884	21157	46
3283241	SM-CJIZR	wblood	1	2	2	72.46	77.4593	H	8	6	0	NA	7	7	-0.847085	148.043	1545	46
50108912	SM-CTED9	wblood	1	2	4	82.0808	94.3436	H	8	6	0	NA	10	6	1.70929	956.919	144473	46
20551582	SM-CJFN1	wblood	0	2	4	73.0513	94.1985	T	7	6	0	NA	7	35	-0.735797	75.551	2341	43
10319069	SM-CJK47	wblood	1	3	1	73.4648	91.8522	J	7	6	0	NA	11	45	-0.631316	123.022	3479	47
50101523	SM-CTEDY	wblood	1	3	1	87.1294	96.7146	H	7	6	0	NA	11	1	1.52689	754.391	17703	37
97411796	SM-CTED7	wblood	0	3	2	80.2628	86.4942	H	7	6	0	NA	17	2	-0.824734	852.773	1851	49
10986136	SM-CJGM6	wblood	1	3	2	69.8563	79.5428	J	7	6	0	NA	29	1	-0.698074	900.162	2768	45
21157370	SM-CJEJA	wblood	0	2	1	73.4648	85.0951	K	6	6	0	NA	33	2	0.986514	900.409	17351	46
20194465	SM-CJK3K	wblood	0	1	4	83.655	90.6037	W	6	6	0	NA	37	1	1.24901	995.591	18761	44
50102826	SM-CTEE2	wblood	0	3	2	87.885	88.8898	H	11	5	0	NA	12	3	NA	888.625	19927	47
20787136	SM-CJFP9	wblood	0	2	2	74.1355	75.0198	T	11	5	0	NA	35	0	1.37611	900.162	19809	44
95919181	SM-CJEFQ	wblood	1	2	2	85.3525	85.8261	H	10	5	0	NA	12	1	1.63007	769.949	21903	44
50104684	SM-CJGIW	wblood	1	2	2	84.1123	85.3799	H	9	5	0	NA	6	6	1.34467	171.722	21327	48
50102826	SM-CJIX3	wblood	0	3	2	87.885	88.8898	H	9	5	0	NA	12	3	NA	165.956	19927	47
92393245	SM-CJGM3	wblood	0	1	1	90.3053	97.3142	H	8	5	0	NA	10	11	-0.583521	102.419	3734	45
21276174	SM-CTEDH	wblood	0	3	2	76.3121	88.8296	H	8	5	0	NA	10	0	-0.753047	79.8571	2202	43
11233086	SM-CJEJ9	wblood	1	2	4	70.9979	90.0479	H	7	5	0	NA	7	26	-0.813244	903.65	1677	42
11345331	SM-CJEGX	wblood	1	2	4	75.9507	87.2389	H	7	5	0	NA	12	11	1.38476	978.878	18073	40
50302428	SM-CJK5Q	wblood	0	1	4	84.3121	84.6653	H	7	5	0	NA	12	0	1.58548	792	20067	41
50100482	SM-CJFNB	wblood	0	3	2	86.6502	89.3607	J	7	5	0	NA	32	3	1.08686	139.655	17424	44
65652206	SM-CJEHR	wblood	1	3	1	74.1656	78.2341	H	6	5	0	NA	9	16	-0.653694	174.444	4050	58
20911508	SM-CTECU	wblood	0	1	4	84.7611	101.262	H	6	5	0	NA	10	13	-0.560871	129.02	3925	45
20646778	SM-CJEK5	wblood	0	3	2	66.4668	75.4333	T	6	5	0	NA	12	37	-0.682072	181	3290	51
5498462	SM-CJK4L	wblood	1	3	1	86.7296	92.167	HV	6	5	0	NA	21	0	-0.54338	158.468	4344	48
20973890	SM-CJFOU	wblood	0	2	4	71.2827	92.8186	W	6	5	0	NA	22	29	-0.603499	134.533	3724	47
31728786	SM-CTED6	wblood	1	3	1	72.2218	80.7201	H	5	5	0	NA	8	1	-0.66736	1004.98	3027	45
62483327	SM-CJGJ1	wblood	1	3	4	77.2402	79.3073	H	5	5	0	NA	11	1	1.65511	163.25	21607	43
20997924	SM-CJK3F	wblood	0	2	2	76.9993	98.3628	H	5	5	0	NA	12	6	-0.59074	67.2245	3265	40
63188799	SM-CTED5	wblood	0	1	4	82.6694	89.2183	J	5	5	0	NA	29	2	-0.84695	220.182	1647	49
15182748	SM-CJEJ8	wblood	1	3	1	72.0192	93.8344	I	8	4	0	NA	35	14	-0.438837	187.902	4844	44
20966927	SM-CJFN7	wblood	0	2	4	72.2847	89.3498	U	7	4	0	NA	27	4	-0.524963	168.381	3852	41
10462057	SM-CJK44	wblood	1	2	4	91.4086	93.3607	U	7	4	0	NA	29	4	-0.57705	151.895	3536	42
10246987	SM-CJFN8	wblood	1	2	1	66.0397	74.9843	T	6	4	0	NA	11	36	-0.621037	69.0196	2886	38
21108911	SM-CTECG	wblood	0	3	1	70.2971	89.4073	T	6	4	0	NA	33	1	-0.842161	150.455	1760	51
50102088	SM-CJGM5	wblood	0	1	4	85.3032	92.3121	U	5	4	0	NA	23	6	-0.62488	155.804	3310	44
21114031	SM-CJIZG	wblood	0	2	2	79.6249	81.0349	U	5	4	0	NA	28	6	-0.610607	146.041	3973	51
20995742	SM-CTECS	wblood	0	3	2	83.3183	99.3593	U	5	4	0	NA	29	1	-0.636657	162.255	3578	49
10480383	SM-CJK3L	wblood	1	2	4	91.1896	94.8364	U	10	7	0	NA	18	15	-0.593396	240.304	4462	55
11258675	SM-CJK48	wblood	1	3	1	67.4168	87.2471	H	8	7	0	NA	11	15	-0.385147	69.8	5527	46
20371236	SM-CJEJB	wblood	0	1	4	73.0185	90.0972	H	7	6	0	NA	7	12	-0.840078	253.955	1396	40
50410319	SM-CJIYZ	wblood	1	1	4	79.8303	84.846	H	7	6	0	NA	13	29	-0.348727	72.2727	5587	44
45514725	SM-CTEEQ	wblood	0	3	5	89.0322	96.178	H	6	6	0	NA	11	3	-0.833481	113.021	1590	44
26498416	SM-CTEM8	wblood	0	3	1	82.4504	86.1684	V	6	6	0	NA	15	1	-0.724758	161.6	2656	47
20173942	SM-CJEJJ	wblood	0	2	4	77.3443	93.2375	U	8	5	0	NA	23	22	-0.595142	470.341	3232	40
20984965	SM-CTEIH	wblood	0	3	2	76.5311	83.4278	T	7	5	0	NA	34	5	0.228626	75.2381	9642	41
50407936	SM-CTENH	wblood	1	3	2	84.961	88.9993	H	6	5	0	NA	10	25	-0.825569	227.111	1580	42
8109170	SM-CJK3I	wblood	0	2	1	82.2697	88.0876	U	11	4	0	NA	29	31	-0.420349	834.122	5110	45
64358179	SM-CJGJ4	wblood	0	3	1	88.5065	90.4613	H	6	4	0	NA	9	3	1.19925	111.488	20436	49
20267411	SM-CTEIG	wblood	0	3	1	83.0308	88.6653	V	5	4	0	NA	15	0	-0.825725	75.1795	1466	39
20220420	SM-CJEGQ	wblood	0	2	1	82.7187	83.4853	H	10	3	0	NA	12	2	1.5385	961.273	21148	44
10249336	SM-CJK3J	wblood	1	2	2	70.2505	74.9596	H	5	3	0	NA	11	7	1.07891	789.02	19331	49
51791453	SM-CTEMO	wblood	0	2	2	77.4018	86.5298	H	8	6	0	NA	12	1	-0.599665	159.905	3358	42
10271474	SM-CTEI7	wblood	1	2	1	71.1211	76.3094	X	3	3	0	NA	31	0	-0.741642	106.693	2694	50.5
15175325	SM-CJEGM	wblood	1	2	1	75.4251	93.128	T	4	4	0	NA	7	43	-0.668783	134	3551	53
