# Supplementary material for: Somatic nuclear mitochondrial DNA insertions are prevalent in the human brain and accumulate over time in fibroblasts
Source: PLoS Biol. 2024 Aug 22;22(8):e3002723. doi: 10.1371/journal.pbio.3002723 (PMC11340991; doi:10.1371/journal.pbio.3002723)
Supplement: S2 Table — (XLSX) [file pbio.3002723.s002.xlsx]

## Sheet: Sheet1
DLPFC
	NCI	MCI	AD	Others
age <85	45	26	36	4
85≤ age <93	59	64	91	4
age ≥93	30	37	67	2
Cerebellum
	NCI	MCI	AD	Others
age <85	45	16	18	4
85≤ age <93	34	23	55	2
age ≥93	10	21	32	0
PCC
	NCI	MCI	AD	Others
age <85	9	6	3	0
85≤ age <93	8	9	16	0
age ≥93	4	3	10	0
Wholeblood
	NCI	MCI	AD	Others
age <85	35	24	23	1
85≤ age <93	64	42	71	3
age ≥93	24	24	55	0
