# Supplementary material for: Somatic nuclear mitochondrial DNA insertions are prevalent in the human brain and accumulate over time in fibroblasts
Source: PLoS Biol. 2024 Aug 22;22(8):e3002723. doi: 10.1371/journal.pbio.3002723 (PMC11340991; doi:10.1371/journal.pbio.3002723)
Supplement: S3 Table — (XLSX) [file pbio.3002723.s003.xlsx]

## Sheet: Matched Individuals
projid	sampleId	tissue	numt_tissueSpecific
10524640	ROS10524640	cerebel	0
10524640	SM-CJEGZ	dlpfc	2
11697592	ROS11697592	cerebel	1
11697592	SM-CJGO1	dlpfc	3
20251553	ROS20251553	cerebel	0
20251553	SM-CJGHU	dlpfc	0
20376029	ROS20376029	cerebel	1
20376029	SM-CJEFR	dlpfc	2
22868024	MAP22868024	cerebel	1
22868024	SM-CJIYD	dlpfc	3
33332646	MAP33332646	cerebel	0
33332646	SM-CJEKH	wblood	0
44749170	SM-CJK4Y	dlpfc	30
44749170	SM-CTEI8	postcing	0
50101523	SM-CJEHE	wblood	120
50101523	SM-CTEDY	wblood	0
50102826	SM-CTEE2	wblood	0
50102826	SM-CJIX3	wblood	0
50106578	SM-CJGGL	dlpfc	5
50106578	SM-CTEN3	wblood	0
50108912	SM-CJFNH	dlpfc	5
50108912	SM-CTED9	wblood	0
50402431	MAP50402431	cerebel	0
50402431	SM-CJEFZ	dlpfc	2
50409406	MAP50409406	cerebel	0
50409406	SM-CJGGX	dlpfc	1
69577198	SM-CJEGK	dlpfc	2
69577198	SM-CTEIJ	wblood	0
87264456	MAP87264456	cerebel	1
87264456	SM-CJGHL	dlpfc	7
87410220	SM-CJEFV	wblood	305
87410220	SM-CTEMN	wblood	0
93787649	MAP93787649	cerebel	3
93787649	SM-CJIXB	dlpfc	2
